# Supplementary material for: Genetics impact risk of Alzheimer’s disease through mechanisms modulating structural brain morphology in late life
Source: J Neurol Neurosurg Psychiatry. 2024 Apr 25;96(4):e332969. doi: 10.1136/jnnp-2023-332969 (PMC7616849; doi:10.1136/jnnp-2023-332969)
Supplement: online supplemental table 1 [file jnnp-96-4-s001.xlsx]

## Sheet: TOC
Table 1: Mendelian randomization results for ABCD
Table 2: Mendelian randomization results for Generation R
Table 3: Mendelian randomization results for IMAGEN (wave 1)
Table 4: Meta-analysis of Mendelian Randomization inverse variance weighted effects for IMAGEN, Generation R, and ABCD (including the APOE locus)
Table 5: Mendelian randomization results of Alzheimer's disease on brain measures in ALSPAC (excluding psychotic experience cases)
Table 6: Mendelian randomization results of Alzheimer's disease on brain measures in ALSPAC (including psychotic experiences cases)
Table 7: Mendelian randomization results of Alzheimer's disease on brain measures in IMAGEN (wave 2)
Table 8: Meta-analysis of Mendelian Randomization inverse variance weighted effects for ALSPAC and IMAGEN (wave 2) (including the APOE locus)
Table 9: Age-stratified Mendelian randomization results of Alzheimer's disease on brain measures in UK Biobank
Table 10: Testing difference for effects of Alzheimer's disease on structural brain measures between age-stratified subgroups
Table 11: Results from Mendelian randomization of structural brain measures (ENIGMA consortium) on Alzheimer's disease
Table 12: Measures of pleiotropy for ABCD Mendelian Randomization results
Table 13: Measures of pleiotropy for Generation R Mendelian Randomization results
Table 14: Measures of pleiotropy for IMAGEN (wave 1) Mendelian randomization results
Table 15: Measures of pleiotropy for analysis of Alzheimer's disease on structural brain measures in ALSPAC
Table 16: Measures of pleiotropy for age-stratified Mendelian Randomization of Alzheimer's disease on brain structures in UK Biobank
Table 17: Measures of pleiotropy for Mendelian Randomization of structural brain measures (ENIGMA consortium) on Alzheimer's disease
Table 18: Meta-analysis of Mendelian Randomization inverse variance weighted effects for IMAGEN, Generation R, and ABCD (excluding the APOE locus)
Table 19: Meta-analysis of Mendelian Randomization inverse variance weighted effects for ALSPAC and IMAGEN (wave 2) (excluding the APOE locus)
Table 20: Results for age-stratified Mendelian Randomization of Alzheimer's disease on brain structures in UK Biobank (excluding the APOE locus)
Table 21: Directionality tests for SNPs included in Mendelian randomization of structural brain measures (ENIGMA consortium) on Alzheimer's disease
Table 22: Directionality tests for SNPs included in Mendelian randomization of brain structures on Alzheimer's disease (UK Biobank individual-level)

## Sheet: Table 1
Table 1: Mendelian randomization results for ABCD
Outcome	Exposure	Method	No. of SNPs	Beta	se	pval	Beta per doubling in genetic liability to AD	Lower 95% CI	Upper 95% CI
Accumbens	Alzheimer's disease	MR Egger	25	0.0122673	0.0274761	0.659432	0.00850303	-0.0250609	0.0495954
Accumbens	Alzheimer's disease	Weighted median	25	0.00720806	0.0220065	0.743258	0.00499625	-0.0226893	0.0371054
Accumbens	Alzheimer's disease	Weighted mode	25	0.00614104	0.0204931	0.767014	0.00425664	-0.0217003	0.0339823
Accumbens	Alzheimer's disease	Inverse variance weighted	25	0.00370512	0.0216002	0.863806	0.00256819	-0.0256403	0.0330505
Amygdala	Alzheimer's disease	Inverse variance weighted	25	0.015882	0.0157948	0.314645	0.0110086	-0.00557629	0.0373404
Amygdala	Alzheimer's disease	Weighted mode	25	0.0154221	0.0172837	0.381095	0.0106898	-0.00805894	0.0389032
Amygdala	Alzheimer's disease	Weighted median	25	0.0139188	0.0187924	0.458897	0.0096478	-0.0116119	0.0394496
Amygdala	Alzheimer's disease	MR Egger	25	0.0119997	0.0197803	0.550025	0.00831755	-0.0148731	0.0388725
Banks of the superior temporal sulcus	Alzheimer's disease	Inverse variance weighted	25	0.0599455	0.0150213	6.58788e-05	0.0415511	0.0395381	0.080353
Banks of the superior temporal sulcus	Alzheimer's disease	Weighted median	25	0.0580349	0.0174204	0.000863986	0.0402267	0.0343681	0.0817017
Banks of the superior temporal sulcus	Alzheimer's disease	Weighted mode	25	0.058834	0.0171758	0.00221474	0.0407806	0.0354995	0.0821684
Banks of the superior temporal sulcus	Alzheimer's disease	MR Egger	25	0.0575966	0.0188104	0.00552297	0.0399229	0.0320414	0.0831519
Brainstem	Alzheimer's disease	Weighted median	25	-0.0121761	0.0160841	0.449032	-0.00843985	-0.0340275	0.00967521
Brainstem	Alzheimer's disease	Weighted mode	25	-0.0106989	0.0150798	0.484859	-0.0074159	-0.0311858	0.00978802
Brainstem	Alzheimer's disease	MR Egger	25	-0.0103276	0.0179225	0.570052	-0.00715855	-0.0346765	0.0140213
Brainstem	Alzheimer's disease	Inverse variance weighted	25	-0.00338824	0.0143042	0.812758	-0.00234855	-0.0228215	0.016045
Caudal anterior cingulate	Alzheimer's disease	Inverse variance weighted	25	-0.05293	0.0184402	0.00410006	-0.0366883	-0.0779822	-0.0278777
Caudal anterior cingulate	Alzheimer's disease	Weighted mode	25	-0.0443386	0.020509	0.0408157	-0.0307332	-0.0722016	-0.0164757
Caudal anterior cingulate	Alzheimer's disease	Weighted median	25	-0.0404231	0.0211284	0.0557204	-0.0280192	-0.0691275	-0.0117188
Caudal anterior cingulate	Alzheimer's disease	MR Egger	25	-0.0448884	0.0230971	0.0642954	-0.0311143	-0.0762674	-0.0135095
Caudal middle frontal	Alzheimer's disease	MR Egger	25	-0.00947778	0.0156466	0.550618	-0.0065695	-0.0307347	0.0117792
Caudal middle frontal	Alzheimer's disease	Weighted median	25	-0.00739891	0.0134866	0.583271	-0.00512853	-0.0257213	0.0109235
Caudal middle frontal	Alzheimer's disease	Weighted mode	25	-0.00556709	0.0137973	0.69016	-0.00385881	-0.0243117	0.0131775
Caudal middle frontal	Alzheimer's disease	Inverse variance weighted	25	0.000601234	0.0124924	0.961614	0.000416744	-0.0163705	0.017573
Caudate	Alzheimer's disease	MR Egger	25	0.00312611	0.0210909	0.88346	0.00216686	-0.0255273	0.0317796
Caudate	Alzheimer's disease	Weighted mode	25	0.00277008	0.0192836	0.886976	0.00192008	-0.023428	0.0289681
Caudate	Alzheimer's disease	Weighted median	25	0.000499797	0.0193178	0.979359	0.000346433	-0.0257447	0.0267443
Caudate	Alzheimer's disease	Inverse variance weighted	25	0.000405737	0.0168331	0.98077	0.000281236	-0.0224632	0.0232747
Cuneus	Alzheimer's disease	Weighted median	25	0.0310038	0.0187022	0.0973657	0.0214902	0.00559557	0.0564121
Cuneus	Alzheimer's disease	Weighted mode	25	0.0310047	0.0191524	0.11855	0.0214908	0.00498483	0.0570246
Cuneus	Alzheimer's disease	MR Egger	25	0.0323085	0.020572	0.129954	0.0223946	0.00436002	0.060257
Cuneus	Alzheimer's disease	Inverse variance weighted	25	0.0216959	0.0164256	0.186549	0.0150385	-0.000619446	0.0440113
Entorhinal	Alzheimer's disease	Inverse variance weighted	25	-0.00869499	0.0190911	0.648788	-0.00602691	-0.0346316	0.0172416
Entorhinal	Alzheimer's disease	Weighted mode	25	-0.00682704	0.021187	0.750071	-0.00473214	-0.0356111	0.021957
Entorhinal	Alzheimer's disease	MR Egger	25	-0.00595305	0.0244044	0.809445	-0.00412634	-0.0391082	0.0272021
Entorhinal	Alzheimer's disease	Weighted median	25	-0.00433956	0.0207185	0.834094	-0.00300795	-0.032487	0.0238079
Estimated total intracranial volumeme	Alzheimer's disease	Weighted mode	25	-0.00817308	0.0170758	0.63653	-0.00566515	-0.0313717	0.0150256
Estimated total intracranial volumeme	Alzheimer's disease	MR Egger	25	-0.011185	0.0262396	0.673878	-0.00775288	-0.0468334	0.0244633
Estimated total intracranial volumeme	Alzheimer's disease	Weighted median	25	-0.00565438	0.0186825	0.762152	-0.00391931	-0.0310358	0.0197271
Estimated total intracranial volumeme	Alzheimer's disease	Inverse variance weighted	25	0.00497218	0.0209697	0.812569	0.00344645	-0.0235165	0.0334609
Frontal pole	Alzheimer's disease	MR Egger	25	0.0202504	0.022982	0.387356	0.0140365	-0.0109722	0.051473
Frontal pole	Alzheimer's disease	Weighted mode	25	0.00674502	0.0199367	0.738062	0.00467529	-0.0203403	0.0338303
Frontal pole	Alzheimer's disease	Weighted median	25	0.00640456	0.0197474	0.745693	0.0044393	-0.0204236	0.0332327
Frontal pole	Alzheimer's disease	Inverse variance weighted	25	-0.00225644	0.0189695	0.905314	-0.00156404	-0.0280278	0.0235149
Fusiform	Alzheimer's disease	Weighted mode	25	0.0178151	0.0146851	0.236881	0.0123485	-0.00213562	0.0377659
Fusiform	Alzheimer's disease	MR Egger	25	0.0217941	0.0207169	0.303729	0.0151065	-0.00635125	0.0499395
Fusiform	Alzheimer's disease	Weighted median	25	0.0147323	0.0148457	0.32102	0.0102116	-0.00543655	0.0349011
Fusiform	Alzheimer's disease	Inverse variance weighted	25	0.0146752	0.0163089	0.368212	0.010172	-0.00748155	0.0368319
Hippocampus	Alzheimer's disease	Inverse variance weighted	25	-0.0148682	0.0159576	0.351475	-0.0103058	-0.0365476	0.00681128
Hippocampus	Alzheimer's disease	Weighted mode	25	-0.0105124	0.0173892	0.551158	-0.00728666	-0.0341368	0.0131119
Hippocampus	Alzheimer's disease	Weighted median	25	-0.00904219	0.0172651	0.600468	-0.00626757	-0.032498	0.0144136
Hippocampus	Alzheimer's disease	MR Egger	25	-0.00785532	0.020273	0.701966	-0.0054449	-0.0353976	0.0196869
Inferior parietal	Alzheimer's disease	Inverse variance weighted	25	0.0119708	0.0122343	0.327845	0.00829751	-0.0046503	0.0285919
Inferior parietal	Alzheimer's disease	Weighted median	25	0.0110394	0.0113825	0.332121	0.0076519	-0.00442459	0.0265033
Inferior parietal	Alzheimer's disease	Weighted mode	25	0.00942917	0.0109028	0.395687	0.0065358	-0.00538296	0.0242413
Inferior parietal	Alzheimer's disease	MR Egger	25	0.0102533	0.0156421	0.518652	0.00710708	-0.0109976	0.0315043
Inferior temporal	Alzheimer's disease	Weighted median	25	-0.0270684	0.0141591	0.0559106	-0.0187624	-0.0463045	-0.00783229
Inferior temporal	Alzheimer's disease	Inverse variance weighted	25	-0.022172	0.0124035	0.0738467	-0.0153685	-0.039023	-0.00532102
Inferior temporal	Alzheimer's disease	Weighted mode	25	-0.0254552	0.0138136	0.0777512	-0.0176442	-0.0442219	-0.00668843
Inferior temporal	Alzheimer's disease	MR Egger	25	-0.0266798	0.0155346	0.0993354	-0.018493	-0.0477846	-0.00557498
Insula	Alzheimer's disease	Inverse variance weighted	25	-0.0208072	0.0177881	0.242113	-0.0144224	-0.0449736	0.00335921
Insula	Alzheimer's disease	MR Egger	25	-0.0209756	0.0222776	0.356206	-0.0145392	-0.0512413	0.00929011
Insula	Alzheimer's disease	Weighted mode	25	-0.0185024	0.0202224	0.369323	-0.0128249	-0.0459759	0.00897116
Insula	Alzheimer's disease	Weighted median	25	-0.0174139	0.0203376	0.391865	-0.0120704	-0.045044	0.0102162
Isthmus cingulate	Alzheimer's disease	Inverse variance weighted	25	-0.0052401	0.018827	0.78076	-0.00363216	-0.0308179	0.0203377
Isthmus cingulate	Alzheimer's disease	Weighted mode	25	0.00287423	0.0210289	0.892424	0.00199226	-0.025695	0.0314434
Isthmus cingulate	Alzheimer's disease	Weighted median	25	0.00191048	0.0205643	0.925981	0.00132425	-0.0260275	0.0298485
Isthmus cingulate	Alzheimer's disease	MR Egger	25	0.00109597	0.0235818	0.963333	0.000759671	-0.0309415	0.0331334
Lateral occipital	Alzheimer's disease	Inverse variance weighted	25	0.0152948	0.0119436	0.200339	0.0106015	-0.000931394	0.031521
Lateral occipital	Alzheimer's disease	Weighted mode	25	0.0101617	0.0123687	0.419413	0.00704354	-0.0066421	0.0269655
Lateral occipital	Alzheimer's disease	Weighted median	25	0.0090559	0.0120733	0.45321	0.00627707	-0.00734655	0.0254583
Lateral occipital	Alzheimer's disease	MR Egger	25	0.010248	0.0151836	0.506442	0.00710341	-0.0103799	0.030876
Lateral orbitofrontal	Alzheimer's disease	Inverse variance weighted	25	-0.0141737	0.0178347	0.426774	-0.00982444	-0.0384033	0.010056
Lateral orbitofrontal	Alzheimer's disease	MR Egger	25	0.00300736	0.0220278	0.892594	0.00208455	-0.0269189	0.0329336
Lateral orbitofrontal	Alzheimer's disease	Weighted median	25	-0.000732847	0.0176538	0.966888	-0.000507971	-0.0247167	0.023251
Lateral orbitofrontal	Alzheimer's disease	Weighted mode	25	-9.90555e-05	0.0164289	0.995239	-6.86601e-05	-0.0224189	0.0222208
Lateral ventricles	Alzheimer's disease	MR Egger	25	0.00871377	0.024043	0.720344	0.00603992	-0.0239503	0.0413778
Lateral ventricles	Alzheimer's disease	Inverse variance weighted	25	-0.00577857	0.0191931	0.763358	-0.0040054	-0.0318538	0.0202966
Lateral ventricles	Alzheimer's disease	Weighted median	25	-0.00390128	0.0211635	0.853747	-0.00270416	-0.0326533	0.0248507
Lateral ventricles	Alzheimer's disease	Weighted mode	25	-0.0023497	0.0220702	0.916099	-0.00162869	-0.0323335	0.0276341
Lingual	Alzheimer's disease	Weighted median	25	0.0275365	0.0192533	0.152653	0.0190868	0.0013796	0.0536934
Lingual	Alzheimer's disease	Weighted mode	25	0.0255769	0.0205206	0.224646	0.0177286	-0.00230172	0.0534556
Lingual	Alzheimer's disease	Inverse variance weighted	25	0.0197234	0.0184812	0.285875	0.0136712	-0.00538455	0.0448314
Lingual	Alzheimer's disease	MR Egger	25	0.021934	0.0236353	0.363036	0.0152035	-0.0101762	0.0540442
Mean thickness	Alzheimer's disease	MR Egger	25	0.0133588	0.0249837	0.597988	0.00925963	-0.0205833	0.0473009
Mean thickness	Alzheimer's disease	Weighted mode	25	0.00792187	0.0210317	0.709734	0.00549102	-0.0206512	0.0364949
Mean thickness	Alzheimer's disease	Inverse variance weighted	25	-0.00730958	0.020306	0.718868	-0.00506662	-0.0348966	0.0202775
Mean thickness	Alzheimer's disease	Weighted median	25	0.00740955	0.0221062	0.73749	0.00513591	-0.0226233	0.0374424
Medial orbitofrontal	Alzheimer's disease	Inverse variance weighted	25	-0.0277988	0.0193658	0.151156	-0.0192687	-0.0541085	-0.0014891
Medial orbitofrontal	Alzheimer's disease	Weighted median	25	-0.0116979	0.0209531	0.576648	-0.00810834	-0.0401641	0.0167684
Medial orbitofrontal	Alzheimer's disease	Weighted mode	25	-0.0102114	0.0205583	0.623917	-0.00707799	-0.0381412	0.0177185
Medial orbitofrontal	Alzheimer's disease	MR Egger	25	0.00707211	0.0226051	0.75721	0.00490201	-0.0236385	0.0377827
Middle temporal	Alzheimer's disease	MR Egger	25	-0.00405304	0.014896	0.78798	-0.00280935	-0.0242902	0.0161841
Middle temporal	Alzheimer's disease	Inverse variance weighted	25	0.00113703	0.0118934	0.923837	0.000788131	-0.015021	0.017295
Middle temporal	Alzheimer's disease	Weighted mode	25	0.000573446	0.0128601	0.964802	0.000397483	-0.0168979	0.0180448
Middle temporal	Alzheimer's disease	Weighted median	25	-0.000121049	0.0133171	0.992748	-8.39051e-05	-0.0182133	0.0179712
Pallidum	Alzheimer's disease	Weighted median	25	-0.00718008	0.0184232	0.696735	-0.00497686	-0.0322092	0.0178491
Pallidum	Alzheimer's disease	MR Egger	25	-0.00661209	0.0229934	0.776255	-0.00458315	-0.0378502	0.024626
Pallidum	Alzheimer's disease	Weighted mode	25	-0.00495501	0.0190759	0.79727	-0.00343455	-0.0308709	0.0209609
Pallidum	Alzheimer's disease	Inverse variance weighted	25	-0.00314147	0.0179943	0.861408	-0.0021775	-0.0275879	0.021305
Paracentral	Alzheimer's disease	Inverse variance weighted	25	0.0195872	0.0131183	0.135405	0.0135768	0.00176512	0.0374093
Paracentral	Alzheimer's disease	Weighted median	25	0.0198657	0.0146393	0.174778	0.0137698	-2.28334e-05	0.0397541
Paracentral	Alzheimer's disease	Weighted mode	25	0.0162542	0.014314	0.267362	0.0112665	-0.00319241	0.0357007
Paracentral	Alzheimer's disease	MR Egger	25	0.0131659	0.0164271	0.43106	0.00912591	-0.00915146	0.0354833
Parahippocampal	Alzheimer's disease	Inverse variance weighted	25	-0.0145174	0.0204241	0.477208	-0.0100627	-0.0422649	0.0132301
Parahippocampal	Alzheimer's disease	Inverse variance weighted	25	-0.0145174	0.0204241	0.477208	-0.0100627	-0.0422649	0.0132301
Parahippocampal	Alzheimer's disease	MR Egger	25	0.00617345	0.0251309	0.80813	0.00427911	-0.0279686	0.0403155
Parahippocampal	Alzheimer's disease	MR Egger	25	0.00617345	0.0251309	0.80813	0.00427911	-0.0279686	0.0403155
Parahippocampal	Alzheimer's disease	Weighted mode	25	-0.00317733	0.0206962	0.87927	-0.00220235	-0.0312946	0.0249399
Parahippocampal	Alzheimer's disease	Weighted mode	25	-0.00317733	0.022174	0.887257	-0.00220235	-0.0333022	0.0269475
Parahippocampal	Alzheimer's disease	Weighted median	25	-0.00119339	0.0203792	0.953303	-0.000827194	-0.0288799	0.0264932
Parahippocampal	Alzheimer's disease	Weighted median	25	-0.00119339	0.0211913	0.955091	-0.000827194	-0.0299832	0.0275964
Pars opercularis	Alzheimer's disease	Weighted median	25	-0.0122727	0.0144371	0.39528	-0.00850678	-0.0318865	0.00734109
Pars opercularis	Alzheimer's disease	Weighted mode	25	-0.0105133	0.0139452	0.45824	-0.0072873	-0.0294589	0.00843218
Pars opercularis	Alzheimer's disease	MR Egger	25	-0.0112618	0.0164713	0.500979	-0.0078061	-0.0336392	0.0111155
Pars opercularis	Alzheimer's disease	Inverse variance weighted	25	-0.00457247	0.0130026	0.725095	-0.0031694	-0.0222374	0.0130925
Pars orbitalis	Alzheimer's disease	Weighted median	25	0.00857312	0.0174397	0.623013	0.00594243	-0.01512	0.0322662
Pars orbitalis	Alzheimer's disease	Weighted mode	25	0.00589949	0.0169584	0.730962	0.00408922	-0.0171396	0.0289386
Pars orbitalis	Alzheimer's disease	MR Egger	25	0.00703162	0.0215481	0.747131	0.00487394	-0.0222429	0.0363062
Pars orbitalis	Alzheimer's disease	Inverse variance weighted	25	0.000556097	0.0169343	0.973803	0.000385457	-0.0224502	0.0235624
Pars triangularis	Alzheimer's disease	Weighted mode	25	0.0166937	0.0139538	0.243245	0.0115712	-0.00226353	0.035651
Pars triangularis	Alzheimer's disease	Weighted median	25	0.0138059	0.014509	0.341328	0.00956953	-0.00590551	0.0335173
Pars triangularis	Alzheimer's disease	MR Egger	25	0.0178814	0.0192767	0.363237	0.0123945	-0.00830723	0.0440701
Pars triangularis	Alzheimer's disease	Inverse variance weighted	25	0.0119101	0.0151548	0.431927	0.00825544	-0.00867869	0.0324989
Pericalcarine	Alzheimer's disease	Weighted mode	25	0.0225209	0.0201411	0.274567	0.0156103	-0.0048421	0.0498839
Pericalcarine	Alzheimer's disease	Weighted median	25	0.0202619	0.0204311	0.321337	0.0140444	-0.00749526	0.048019
Pericalcarine	Alzheimer's disease	MR Egger	25	0.0142973	0.0223259	0.528248	0.00991012	-0.016034	0.0446286
Pericalcarine	Alzheimer's disease	Inverse variance weighted	25	0.00679293	0.0178232	0.703109	0.0047085	-0.0174212	0.031007
Postcentral	Alzheimer's disease	Inverse variance weighted	25	0.012824	0.0131876	0.330835	0.00888893	-0.00509217	0.0307402
Postcentral	Alzheimer's disease	Weighted mode	25	0.00936816	0.0143126	0.518988	0.00649352	-0.0100765	0.0288128
Postcentral	Alzheimer's disease	Weighted median	25	0.00889	0.0150098	0.553663	0.00616208	-0.0115018	0.0292818
Postcentral	Alzheimer's disease	MR Egger	25	0.00377686	0.0165157	0.821137	0.00261792	-0.0186609	0.0262146
Posterior cingulate	Alzheimer's disease	Weighted mode	25	-0.0100202	0.0203541	0.626984	-0.00694549	-0.0376726	0.0176322
Posterior cingulate	Alzheimer's disease	Weighted median	25	-0.00914549	0.0202832	0.652068	-0.00633917	-0.0367016	0.0184106
Posterior cingulate	Alzheimer's disease	Inverse variance weighted	25	-0.00731171	0.0211952	0.730117	-0.00506809	-0.0361068	0.0214834
Posterior cingulate	Alzheimer's disease	MR Egger	25	0.00271775	0.0268945	0.920385	0.0018838	-0.0338202	0.0392557
Precentral	Alzheimer's disease	Weighted median	25	-0.00605248	0.0127709	0.635552	-0.00419526	-0.0234026	0.0112977
Precentral	Alzheimer's disease	Weighted mode	25	-0.00529625	0.0121954	0.667963	-0.00367108	-0.0218646	0.0112721
Precentral	Alzheimer's disease	MR Egger	25	-0.00505564	0.0138882	0.719165	-0.0035043	-0.0239237	0.0138124
Precentral	Alzheimer's disease	Inverse variance weighted	25	-0.00180481	0.0110901	0.870723	-0.001251	-0.0168715	0.0132619
Precuneus	Alzheimer's disease	MR Egger	25	0.0163809	0.0147705	0.278881	0.0113543	-0.00368586	0.0364476
Precuneus	Alzheimer's disease	Weighted mode	25	0.011453	0.0135167	0.405188	0.00793861	-0.00691042	0.0298164
Precuneus	Alzheimer's disease	Weighted median	25	0.00978802	0.0138172	0.478702	0.00678454	-0.00898365	0.0285597
Precuneus	Alzheimer's disease	Inverse variance weighted	25	0.00542874	0.0117929	0.645273	0.00376291	-0.0105927	0.0214502
Putamen	Alzheimer's disease	MR Egger	25	0.0268298	0.0199661	0.19213	0.018597	-0.000295464	0.0539551
Putamen	Alzheimer's disease	Weighted median	25	0.0207912	0.0179318	0.246269	0.0144114	-0.00357037	0.0451528
Putamen	Alzheimer's disease	Weighted mode	25	0.020428	0.0172865	0.24889	0.0141596	-0.00305689	0.0439128
Putamen	Alzheimer's disease	Inverse variance weighted	25	0.0139868	0.0159842	0.381552	0.00969492	-0.00772879	0.0357024
Rostral anterior cingulate	Alzheimer's disease	Inverse variance weighted	25	-0.0315666	0.0191958	0.100082	-0.0218803	-0.0576454	-0.00548781
Rostral anterior cingulate	Alzheimer's disease	Weighted median	25	-0.0154803	0.0214457	0.470394	-0.0107301	-0.0446157	0.0136551
Rostral anterior cingulate	Alzheimer's disease	Weighted mode	25	-0.0149174	0.0204825	0.473478	-0.0103399	-0.0427442	0.0129095
Rostral anterior cingulate	Alzheimer's disease	MR Egger	25	-0.00828387	0.0231974	0.72427	-0.00574194	-0.0397992	0.0232314
Rostral middle frontal	Alzheimer's disease	Weighted mode	25	-0.00841278	0.0114097	0.468065	-0.0058313	-0.0239136	0.00708802
Rostral middle frontal	Alzheimer's disease	Weighted median	25	-0.00679239	0.0119813	0.57077	-0.00470812	-0.0230697	0.00948497
Rostral middle frontal	Alzheimer's disease	MR Egger	25	-0.00677051	0.0136139	0.623683	-0.00469296	-0.025266	0.0117249
Rostral middle frontal	Alzheimer's disease	Inverse variance weighted	25	-0.00499424	0.0106513	0.639152	-0.00346175	-0.0194648	0.00947632
Superior frontal	Alzheimer's disease	Inverse variance weighted	25	-0.00728771	0.0110276	0.508703	-0.00505145	-0.0222695	0.00769408
Superior frontal	Alzheimer's disease	Weighted mode	25	-0.00736458	0.0122691	0.553964	-0.00510474	-0.0240331	0.00930389
Superior frontal	Alzheimer's disease	MR Egger	25	-0.00587545	0.0138138	0.674548	-0.00407255	-0.0246425	0.0128915
Superior frontal	Alzheimer's disease	Weighted median	25	-0.00500837	0.0126342	0.691801	-0.00347153	-0.0221728	0.0121561
Superior parietal	Alzheimer's disease	Weighted mode	25	-0.0138177	0.0101499	0.186046	-0.00957768	-0.027607	-2.83149e-05
Superior parietal	Alzheimer's disease	Weighted median	25	-0.0132931	0.0108815	0.221848	-0.00921408	-0.0280763	0.0014901
Superior parietal	Alzheimer's disease	MR Egger	25	-0.0164647	0.0150003	0.283728	-0.0114125	-0.0368436	0.00391427
Superior parietal	Alzheimer's disease	Inverse variance weighted	25	-0.00980979	0.0118784	0.408887	-0.00679963	-0.0259474	0.00632779
Superior temporal	Alzheimer's disease	Weighted median	25	-0.0100694	0.0136234	0.459828	-0.00697961	-0.0285777	0.00843884
Superior temporal	Alzheimer's disease	Inverse variance weighted	25	-0.00822217	0.012013	0.493699	-0.00569918	-0.0245427	0.00809838
Superior temporal	Alzheimer's disease	Weighted mode	25	-0.00939839	0.0137613	0.501175	-0.00651447	-0.0280941	0.00929734
Superior temporal	Alzheimer's disease	MR Egger	25	-0.00645127	0.0150467	0.672093	-0.00447168	-0.0268932	0.0139906
Supramarginal	Alzheimer's disease	MR Egger	25	-0.00878154	0.0141587	0.54121	-0.0060869	-0.0280172	0.0104541
Supramarginal	Alzheimer's disease	Inverse variance weighted	25	0.00527634	0.011381	0.642927	0.00365728	-0.0101855	0.0207382
Supramarginal	Alzheimer's disease	Weighted median	25	-0.00500736	0.0126123	0.691351	-0.00347084	-0.022142	0.0121273
Supramarginal	Alzheimer's disease	Weighted mode	25	-0.00282054	0.011458	0.807649	-0.00195505	-0.018387	0.0127459
Temporal pole	Alzheimer's disease	Inverse variance weighted	25	0.0168548	0.0137981	0.221883	0.0116829	-0.00189077	0.0356004
Temporal pole	Alzheimer's disease	Weighted mode	25	0.00515767	0.013647	0.708801	0.00357503	-0.0133827	0.023698
Temporal pole	Alzheimer's disease	Weighted median	25	0.00490455	0.0136237	0.718847	0.00339957	-0.0136042	0.0234133
Temporal pole	Alzheimer's disease	MR Egger	25	-0.000281875	0.0165947	0.986594	-0.000195381	-0.0228269	0.0222631
Thalamus	Alzheimer's disease	Inverse variance weighted	25	-0.0384359	0.0124786	0.00206892	-0.0266418	-0.0553889	-0.0214829
Thalamus	Alzheimer's disease	Weighted median	25	-0.0413995	0.0140192	0.00314648	-0.0286959	-0.0604455	-0.0223534
Thalamus	Alzheimer's disease	Weighted mode	25	-0.0416442	0.0135819	0.00530037	-0.0288656	-0.0600962	-0.0231923
Thalamus	Alzheimer's disease	MR Egger	25	-0.0444857	0.015631	0.00914782	-0.0308351	-0.0657215	-0.0232498
Transverse temporal	Alzheimer's disease	Weighted mode	25	0.0347004	0.0188738	0.0783897	0.0240525	0.00905901	0.0603417
Transverse temporal	Alzheimer's disease	MR Egger	25	0.0354658	0.0230605	0.137706	0.024583	0.00413658	0.0667951
Transverse temporal	Alzheimer's disease	Weighted median	25	0.0279471	0.0197611	0.157288	0.0193715	0.00110035	0.0547939
Transverse temporal	Alzheimer's disease	Inverse variance weighted	25	0.0244778	0.0182675	0.180257	0.0169667	-0.000339854	0.0492955
Total volumeme of cerebral white matter	Alzheimer's disease	MR Egger	25	-0.0111623	0.0146107	0.452647	-0.00773708	-0.0310119	0.00868737
Total volumeme of cerebral white matter	Alzheimer's disease	Weighted median	25	-0.00664415	0.0131192	0.612545	-0.00460538	-0.0244675	0.0111792
Total volumeme of cerebral white matter	Alzheimer's disease	Inverse variance weighted	25	-0.00400463	0.0116637	0.731342	-0.0027758	-0.0198506	0.0118413
Total volumeme of cerebral white matter	Alzheimer's disease	Simple mode	25	-0.0111863	0.0409436	0.787028	-0.00775374	-0.066811	0.0444384
Total volumeme of cerebral white matter	Alzheimer's disease	Weighted mode	25	-0.00776181	0.0134071	0.568029	-0.00538008	-0.0259763	0.0104527

## Sheet: Table 2
Table 2: Mendelian randomization results for Generation R
Outcome	Exposure	Method	No. of SNPs	Beta	SE	pval	Beta per doubling in genetic liability to AD	Lower 95% CI	Upper 95% CI
Accumbens	Alzheimer's disease	MR Egger	23	-0.0372421	0.0547435	0.503745	-0.0258143	-0.100187	0.0371306
Accumbens	Alzheimer's disease	Weighted median	23	-0.0486746	0.0400454	0.224181	-0.0337387	-0.088143	0.00572977
Accumbens	Alzheimer's disease	Inverse variance weighted	23	-0.0375834	0.0429028	0.381022	-0.0260508	-0.0843372	0.0207029
Accumbens	Alzheimer's disease	Weighted mode	23	-0.0403825	0.0400128	0.323832	-0.027991	-0.0823511	0.0139777
Amygdala	Alzheimer's disease	MR Egger	23	-0.0115486	0.0403932	0.777752	-0.00800488	-0.0628818	0.0433283
Amygdala	Alzheimer's disease	Weighted median	23	-0.0153471	0.0371074	0.679178	-0.0106378	-0.0610507	0.0350658
Amygdala	Alzheimer's disease	Inverse variance weighted	23	0.00420099	0.0323986	0.896831	0.0029119	-0.0411039	0.0482168
Amygdala	Alzheimer's disease	Weighted mode	23	-0.00882793	0.0376941	0.816996	-0.00611905	-0.057329	0.042382
Banks of the superior temporal sulcus	Alzheimer's disease	MR Egger	23	0.04752	0.0449927	0.30289	0.0329384	-0.0281873	0.108646
Banks of the superior temporal sulcus	Alzheimer's disease	Weighted median	23	0.0203453	0.0400346	0.611317	0.0141023	-0.0402874	0.0747351
Banks of the superior temporal sulcus	Alzheimer's disease	Inverse variance weighted	23	-0.00804143	0.0376221	0.830748	-0.0055739	-0.0566861	0.0430708
Banks of the superior temporal sulcus	Alzheimer's disease	Weighted mode	23	0.023817	0.0399843	0.557481	0.0165087	-0.0378127	0.0781384
Brainstem	Alzheimer's disease	MR Egger	23	-0.000776631	0.0379241	0.983855	-0.000538319	-0.0520608	0.0507459
Brainstem	Alzheimer's disease	Weighted median	23	-0.0153101	0.0340912	0.653366	-0.0106121	-0.0569274	0.0310052
Brainstem	Alzheimer's disease	Inverse variance weighted	23	-0.0187027	0.0301584	0.53516	-0.0129637	-0.0539361	0.0222696
Brainstem	Alzheimer's disease	Weighted mode	23	-0.00863763	0.0332673	0.797553	-0.00598715	-0.0511831	0.0365583
Caudal anterior cingulate	Alzheimer's disease	MR Egger	23	-0.027508	0.0484076	0.575886	-0.0190671	-0.0848321	0.038257
Caudal anterior cingulate	Alzheimer's disease	Weighted median	23	-0.0322213	0.043397	0.457799	-0.0223341	-0.0812919	0.0267365
Caudal anterior cingulate	Alzheimer's disease	Inverse variance weighted	23	-0.0171115	0.0388277	0.659426	-0.0118608	-0.0646108	0.0356385
Caudal anterior cingulate	Alzheimer's disease	Weighted mode	23	-0.0213032	0.0424895	0.621088	-0.0147662	-0.0724911	0.0364217
Caudal middle frontal	Alzheimer's disease	MR Egger	23	0.0117031	0.0385539	0.764457	0.00811196	-0.0442662	0.0640812
Caudal middle frontal	Alzheimer's disease	Weighted median	23	-0.00894123	0.0354396	0.800813	-0.00619759	-0.0543447	0.0392059
Caudal middle frontal	Alzheimer's disease	Inverse variance weighted	23	-0.0298427	0.0309219	0.334494	-0.0206854	-0.0626949	0.0121667
Caudal middle frontal	Alzheimer's disease	Weighted mode	23	-0.00988355	0.0335804	0.771269	-0.00685075	-0.052472	0.0357377
Caudate	Alzheimer's disease	MR Egger	23	-0.0235044	0.0424021	0.585213	-0.016292	-0.0738982	0.0341017
Caudate	Alzheimer's disease	Weighted median	23	-0.0227631	0.0371071	0.539584	-0.0157782	-0.0661907	0.0276495
Caudate	Alzheimer's disease	Inverse variance weighted	23	-0.0241127	0.0340103	0.478336	-0.0167137	-0.062919	0.0220927
Caudate	Alzheimer's disease	Weighted mode	23	-0.019375	0.0383	0.617976	-0.0134297	-0.0654629	0.0326582
Total volumeme of cerebral white matter	Alzheimer's disease	MR Egger	23	-0.0264533	0.0243056	0.288768	-0.018336	-0.0513568	0.0065675
Total volumeme of cerebral white matter	Alzheimer's disease	Weighted median	23	-0.0313539	0.0211386	0.138007	-0.0217329	-0.0504512	-0.00263568
Total volumeme of cerebral white matter	Alzheimer's disease	Inverse variance weighted	23	-0.0165561	0.0194968	0.395788	-0.0114758	-0.0379636	0.00993169
Total volumeme of cerebral white matter	Alzheimer's disease	Weighted mode	23	-0.0273127	0.0209594	0.206007	-0.0189317	-0.0474064	0.00116206
Cuneus	Alzheimer's disease	MR Egger	23	0.00531331	0.0456924	0.908532	0.00368291	-0.0583934	0.0673896
Cuneus	Alzheimer's disease	Weighted median	23	0.0298081	0.0413701	0.471203	0.0206614	-0.0355427	0.0860122
Cuneus	Alzheimer's disease	Inverse variance weighted	23	0.0451234	0.036649	0.218236	0.0312771	-0.018513	0.0949135
Cuneus	Alzheimer's disease	Weighted mode	23	0.025849	0.0417166	0.541864	0.0179171	-0.0387577	0.0825238
Entorhinal	Alzheimer's disease	MR Egger	23	-0.020041	0.0555898	0.722062	-0.0138914	-0.089414	0.0554815
Entorhinal	Alzheimer's disease	Weighted median	23	-0.00393755	0.0448445	0.930032	-0.0027293	-0.0636537	0.0569868
Entorhinal	Alzheimer's disease	Inverse variance weighted	23	-0.0017486	0.0438747	0.968209	-0.00121204	-0.0608188	0.0578581
Entorhinal	Alzheimer's disease	Weighted mode	23	-0.0161026	0.0453132	0.725704	-0.0111614	-0.0727226	0.0454586
Estimated total intracranial volumeme	Alzheimer's disease	MR Egger	23	0.0242166	0.0435952	0.584432	0.0167856	-0.0424414	0.0834436
Estimated total intracranial volumeme	Alzheimer's disease	Weighted median	23	0.0229816	0.0393169	0.558869	0.0159296	-0.037485	0.0763963
Estimated total intracranial volumeme	Alzheimer's disease	Inverse variance weighted	23	0.0419127	0.034967	0.230669	0.0290517	-0.0184533	0.0894177
Estimated total intracranial volumeme	Alzheimer's disease	Weighted mode	23	0.0328077	0.0411305	0.4336	0.0227406	-0.0331381	0.0886864
Frontal pole	Alzheimer's disease	MR Egger	23	-0.0138274	0.0501605	0.785501	-0.00958445	-0.077731	0.0543191
Frontal pole	Alzheimer's disease	Weighted median	23	-0.043908	0.0473649	0.353918	-0.0304347	-0.0947832	0.0204405
Frontal pole	Alzheimer's disease	Inverse variance weighted	23	-0.0282349	0.0402351	0.482836	-0.019571	-0.0742331	0.0264272
Frontal pole	Alzheimer's disease	Weighted mode	23	-0.0476704	0.0458267	0.309529	-0.0330426	-0.0953013	0.0145882
Fusiform	Alzheimer's disease	MR Egger	23	-0.00499713	0.0389677	0.899181	-0.00346375	-0.0564041	0.0479432
Fusiform	Alzheimer's disease	Weighted median	23	-0.00606205	0.0318047	0.848837	-0.00420189	-0.0474107	0.0371468
Fusiform	Alzheimer's disease	Inverse variance weighted	23	-0.00712513	0.0305421	0.815537	-0.00493876	-0.0464323	0.0343684
Fusiform	Alzheimer's disease	Weighted mode	23	-0.0129082	0.0299761	0.670937	-0.00894727	-0.0496719	0.0278164
Hippocampus	Alzheimer's disease	MR Egger	23	-0.0254654	0.0406637	0.537903	-0.0176513	-0.0728956	0.029779
Hippocampus	Alzheimer's disease	Weighted median	23	-0.0261363	0.0365777	0.474892	-0.0181163	-0.0678097	0.023557
Hippocampus	Alzheimer's disease	Inverse variance weighted	23	-0.00908575	0.0326166	0.780581	-0.00629776	-0.0506096	0.0352261
Hippocampus	Alzheimer's disease	Weighted mode	23	-0.0256356	0.0381847	0.508982	-0.0177692	-0.0696457	0.026241
Inferior parietal	Alzheimer's disease	MR Egger	23	-0.0414548	0.0329502	0.222163	-0.0287342	-0.0734993	0.0033103
Inferior parietal	Alzheimer's disease	Weighted median	23	-0.027614	0.0302993	0.362097	-0.0191406	-0.0603042	0.0135496
Inferior parietal	Alzheimer's disease	Inverse variance weighted	23	-0.0369786	0.0264285	0.161755	-0.0256316	-0.0615366	-0.00107362
Inferior parietal	Alzheimer's disease	Weighted mode	23	-0.0340543	0.0324521	0.305399	-0.0236047	-0.067693	0.0100341
Inferior temporal	Alzheimer's disease	MR Egger	23	0.0601645	0.0433713	0.17993	0.0417028	-0.0172201	0.119087
Inferior temporal	Alzheimer's disease	Weighted median	23	0.0327047	0.0354783	0.356621	0.0226692	-0.0255306	0.0809045
Inferior temporal	Alzheimer's disease	Inverse variance weighted	23	0.0166659	0.0361993	0.645233	0.011552	-0.0376272	0.0658451
Inferior temporal	Alzheimer's disease	Weighted mode	23	0.037826	0.033674	0.27342	0.026219	-0.0195295	0.0835745
Insula	Alzheimer's disease	MR Egger	23	-0.0496067	0.0463668	0.296819	-0.0343847	-0.0973772	0.0133858
Insula	Alzheimer's disease	Weighted median	23	-0.0821254	0.0410809	0.045596	-0.056925	-0.112736	-0.0263142
Insula	Alzheimer's disease	Inverse variance weighted	23	-0.0799874	0.0373671	0.0323074	-0.0554431	-0.106209	-0.0292217
Insula	Alzheimer's disease	Weighted mode	23	-0.0806522	0.0418021	0.0666807	-0.0559038	-0.112695	-0.0238612
Isthmus cingulate	Alzheimer's disease	MR Egger	23	-0.0111923	0.0490228	0.821615	-0.00775792	-0.0743587	0.0554085
Isthmus cingulate	Alzheimer's disease	Weighted median	23	-0.00229801	0.0429401	0.95732	-0.00159286	-0.0599299	0.0560391
Isthmus cingulate	Alzheimer's disease	Inverse variance weighted	23	0.00512367	0.0393189	0.896321	0.00355146	-0.049866	0.0585411
Isthmus cingulate	Alzheimer's disease	Weighted mode	23	0.000645155	0.0436021	0.988328	0.000447187	-0.0587892	0.0598815
Lateral ventricles	Alzheimer's disease	MR Egger	23	0.0130149	0.0547814	0.814511	0.00902121	-0.0654031	0.0874392
Lateral ventricles	Alzheimer's disease	Weighted median	23	0.0218262	0.0414141	0.598177	0.0151288	-0.0411351	0.0780901
Lateral ventricles	Alzheimer's disease	Inverse variance weighted	23	-0.017617	0.0438105	0.687598	-0.0122112	-0.0717308	0.0419026
Lateral ventricles	Alzheimer's disease	Weighted mode	23	0.0241798	0.0429133	0.578822	0.0167601	-0.0415405	0.0824804
Lateral occipital	Alzheimer's disease	MR Egger	23	-0.00517627	0.0408517	0.900376	-0.00358792	-0.0590878	0.0503236
Lateral occipital	Alzheimer's disease	Weighted median	23	0.0253229	0.0355942	0.476816	0.0175525	-0.0308047	0.0736801
Lateral occipital	Alzheimer's disease	Inverse variance weighted	23	0.0237614	0.0327667	0.468349	0.0164701	-0.0280457	0.0682771
Lateral occipital	Alzheimer's disease	Weighted mode	23	0.0180323	0.0382321	0.641818	0.012499	-0.0394419	0.0699732
Lateral orbitofrontal	Alzheimer's disease	MR Egger	23	0.0494347	0.0418078	0.250251	0.0342656	-0.0225332	0.106233
Lateral orbitofrontal	Alzheimer's disease	Weighted median	23	0.0351461	0.0374538	0.348048	0.0243614	-0.0265222	0.0860297
Lateral orbitofrontal	Alzheimer's disease	Inverse variance weighted	23	0.0243175	0.0335346	0.468362	0.0168556	-0.0287034	0.0698765
Lateral orbitofrontal	Alzheimer's disease	Weighted mode	23	0.034705	0.0347952	0.329412	0.0240557	-0.023216	0.0819767
Lingual	Alzheimer's disease	MR Egger	23	-0.015324	0.0480905	0.75314	-0.0106218	-0.075956	0.0500102
Lingual	Alzheimer's disease	Weighted median	23	-0.00719019	0.0409345	0.860568	-0.00498386	-0.0605962	0.0484221
Lingual	Alzheimer's disease	Inverse variance weighted	23	0.012806	0.038536	0.739653	0.00887647	-0.0434774	0.0651599
Lingual	Alzheimer's disease	Weighted mode	23	-0.00104317	0.0416241	0.980232	-0.000723069	-0.0572723	0.055506
Mean thickness	Alzheimer's disease	MR Egger	23	-0.0463552	0.0579746	0.432907	-0.032131	-0.110893	0.0324072
Mean thickness	Alzheimer's disease	Weighted median	23	-0.0477978	0.0459854	0.298613	-0.0331309	-0.0956052	0.0146765
Mean thickness	Alzheimer's disease	Inverse variance weighted	23	-0.0254506	0.0458241	0.578623	-0.017641	-0.0798962	0.0368046
Mean thickness	Alzheimer's disease	Weighted mode	23	-0.0459839	0.0451362	0.31938	-0.0318736	-0.0931942	0.0153367
Medial orbitofrontal	Alzheimer's disease	MR Egger	23	0.0673076	0.0518894	0.208656	0.0466541	-0.0238413	0.137803
Medial orbitofrontal	Alzheimer's disease	Weighted median	23	0.0361938	0.0433671	0.403948	0.0250876	-0.0338296	0.0951111
Medial orbitofrontal	Alzheimer's disease	Inverse variance weighted	23	0.0108002	0.0437624	0.805069	0.00748614	-0.0519681	0.0702544
Medial orbitofrontal	Alzheimer's disease	Weighted mode	23	0.040187	0.0417889	0.346668	0.0278555	-0.0289176	0.0969601
Middle temporal	Alzheimer's disease	MR Egger	23	-0.0163323	0.0380324	0.671984	-0.0113207	-0.0629903	0.0353374
Middle temporal	Alzheimer's disease	Weighted median	23	-0.0228572	0.0329136	0.487394	-0.0158434	-0.0605588	0.0218582
Middle temporal	Alzheimer's disease	Inverse variance weighted	23	-0.0272746	0.0305064	0.371289	-0.0189053	-0.0603504	0.0141705
Middle temporal	Alzheimer's disease	Weighted mode	23	-0.0215736	0.0351747	0.545949	-0.0149537	-0.0627408	0.0262136
Pallidum	Alzheimer's disease	MR Egger	23	0.0136104	0.0438384	0.759266	0.00943401	-0.0501235	0.0731679
Pallidum	Alzheimer's disease	Weighted median	23	0.023038	0.0377091	0.541239	0.0159687	-0.0352616	0.0742684
Pallidum	Alzheimer's disease	Inverse variance weighted	23	0.0399095	0.0351688	0.25646	0.0276632	-0.0201161	0.0876887
Pallidum	Alzheimer's disease	Weighted mode	23	0.0162558	0.0382783	0.675198	0.0112677	-0.040736	0.0682595
Paracentral	Alzheimer's disease	MR Egger	23	0.0094219	0.0381307	0.807235	0.00653077	-0.0452724	0.0612251
Paracentral	Alzheimer's disease	Weighted median	23	0.0242313	0.03426	0.479394	0.0167959	-0.0297486	0.0707758
Paracentral	Alzheimer's disease	Inverse variance weighted	23	0.0173738	0.0300111	0.562647	0.0120426	-0.0287295	0.0581459
Paracentral	Alzheimer's disease	Weighted mode	23	0.0218147	0.0317476	0.499181	0.0151208	-0.0280105	0.064946
Parahippocampal	Alzheimer's disease	MR Egger	23	0.0324579	0.0529167	0.546213	0.0224981	-0.0493928	0.104349
Parahippocampal	Alzheimer's disease	Weighted median	23	0.0240409	0.0427492	0.573863	0.0166639	-0.0414138	0.0821186
Parahippocampal	Alzheimer's disease	Inverse variance weighted	23	0.0142867	0.0417927	0.732466	0.00990279	-0.0468754	0.0710649
Parahippocampal	Alzheimer's disease	Weighted mode	23	0.0167507	0.041621	0.691231	0.0116107	-0.0449343	0.0732957
Pars opercularis	Alzheimer's disease	MR Egger	23	0.0217844	0.0418834	0.60842	0.0150998	-0.0418017	0.0786859
Pars opercularis	Alzheimer's disease	Weighted median	23	0.0125215	0.0333767	0.707544	0.00867924	-0.0366652	0.057866
Pars opercularis	Alzheimer's disease	Inverse variance weighted	23	-0.00390077	0.0336339	0.907671	-0.00270381	-0.0483978	0.0417932
Pars opercularis	Alzheimer's disease	Weighted mode	23	0.01529	0.0314761	0.631937	0.0105982	-0.0321643	0.0580525
Pars orbitalis	Alzheimer's disease	MR Egger	23	-0.0217685	0.0438777	0.624963	-0.0150888	-0.0746996	0.0378423
Pars orbitalis	Alzheimer's disease	Weighted median	23	-0.0375152	0.0379443	0.322815	-0.0260035	-0.0775535	0.0140348
Pars orbitalis	Alzheimer's disease	Inverse variance weighted	23	-0.0480537	0.0351993	0.172194	-0.0333083	-0.081129	-0.000233
Pars orbitalis	Alzheimer's disease	Weighted mode	23	-0.0330717	0.038801	0.403209	-0.0229235	-0.0756373	0.0196422
Pars triangularis	Alzheimer's disease	MR Egger	23	0.0280644	0.0392487	0.482458	0.0194528	-0.0338692	0.0813864
Pars triangularis	Alzheimer's disease	Weighted median	23	0.0351963	0.0338938	0.29907	0.0243962	-0.0216508	0.0812434
Pars triangularis	Alzheimer's disease	Inverse variance weighted	23	0.0144314	0.0314821	0.646664	0.0100031	-0.0327675	0.057202
Pars triangularis	Alzheimer's disease	Weighted mode	23	0.0290751	0.0352504	0.418331	0.0201533	-0.0277368	0.0769652
Pericalcarine	Alzheimer's disease	MR Egger	23	0.0216666	0.0496751	0.667167	0.0150182	-0.0524689	0.0891537
Pericalcarine	Alzheimer's disease	Weighted median	23	0.0347775	0.0441815	0.431194	0.0241059	-0.0359177	0.0948011
Pericalcarine	Alzheimer's disease	Inverse variance weighted	23	0.032649	0.0398433	0.412538	0.0226306	-0.0314993	0.0867789
Pericalcarine	Alzheimer's disease	Weighted mode	23	0.0341844	0.0443042	0.44857	0.0236948	-0.0364954	0.0943746
Postcentral	Alzheimer's disease	MR Egger	23	0.00249834	0.0396033	0.950296	0.00173171	-0.0520721	0.0563021
Postcentral	Alzheimer's disease	Weighted median	23	0.0113853	0.0354522	0.7481	0.0078917	-0.0402725	0.0595495
Postcentral	Alzheimer's disease	Inverse variance weighted	23	0.0328058	0.0322226	0.308631	0.0227392	-0.0210373	0.0765824
Postcentral	Alzheimer's disease	Weighted mode	23	0.00745111	0.0362808	0.839169	0.00516472	-0.0441252	0.056741
Posterior cingulate	Alzheimer's disease	MR Egger	23	0.0491396	0.0502216	0.338988	0.034061	-0.0341686	0.117369
Posterior cingulate	Alzheimer's disease	Weighted median	23	0.0308051	0.0431372	0.475153	0.0213525	-0.0372524	0.08941
Posterior cingulate	Alzheimer's disease	Inverse variance weighted	23	0.00760619	0.0411132	0.853224	0.00527221	-0.0505829	0.0634613
Posterior cingulate	Alzheimer's disease	Weighted mode	23	0.0319354	0.0410251	0.444604	0.022136	-0.0335995	0.0876709
Precentral	Alzheimer's disease	MR Egger	23	-0.0292024	0.0388425	0.460506	-0.0202415	-0.0730117	0.0235678
Precentral	Alzheimer's disease	Weighted median	23	-0.00450317	0.0313835	0.885904	-0.00312136	-0.045758	0.0381335
Precentral	Alzheimer's disease	Inverse variance weighted	23	-0.00998666	0.0309289	0.746778	-0.00692222	-0.0489413	0.0320324
Precentral	Alzheimer's disease	Weighted mode	23	-0.00417419	0.0293509	0.888203	-0.00289333	-0.0427686	0.0357011
Precuneus	Alzheimer's disease	MR Egger	23	0.0841912	0.0370815	0.0338284	0.0583569	0.00797906	0.134569
Precuneus	Alzheimer's disease	Weighted median	23	0.0672711	0.0279071	0.0159289	0.0466288	0.00871511	0.105185
Precuneus	Alzheimer's disease	Inverse variance weighted	23	0.0485946	0.0308039	0.114669	0.0336832	-0.00816596	0.0904437
Precuneus	Alzheimer's disease	Weighted mode	23	0.0602903	0.0293587	0.0520924	0.04179	0.00190425	0.100176
Putamen	Alzheimer's disease	MR Egger	23	0.0267573	0.0443295	0.552575	0.0185467	-0.041678	0.086982
Putamen	Alzheimer's disease	Weighted median	23	0.0214297	0.0412509	0.603415	0.0148539	-0.0411883	0.0774718
Putamen	Alzheimer's disease	Inverse variance weighted	23	0.0178687	0.0355572	0.615291	0.0123857	-0.0359212	0.0661756
Putamen	Alzheimer's disease	Weighted mode	23	0.0205797	0.0410926	0.621476	0.0142648	-0.0415624	0.0764069
Rostral anterior cingulate	Alzheimer's disease	MR Egger	23	0.0286647	0.051995	0.587248	0.0198689	-0.0507698	0.0993034
Rostral anterior cingulate	Alzheimer's disease	Weighted median	23	0.0247681	0.0433988	0.568196	0.017168	-0.0417922	0.0837284
Rostral anterior cingulate	Alzheimer's disease	Inverse variance weighted	23	0.00950747	0.0411099	0.817105	0.00659007	-0.0492605	0.065358
Rostral anterior cingulate	Alzheimer's disease	Weighted mode	23	0.0281811	0.0404765	0.493573	0.0195337	-0.0354564	0.0831712
Rostral middle frontal	Alzheimer's disease	MR Egger	23	-0.0171088	0.038613	0.662237	-0.0118589	-0.0643173	0.0353496
Rostral middle frontal	Alzheimer's disease	Weighted median	23	-0.0388876	0.0324326	0.230517	-0.0269548	-0.0710168	0.00517431
Rostral middle frontal	Alzheimer's disease	Inverse variance weighted	23	-0.0363491	0.0307573	0.237284	-0.0251952	-0.0669811	0.00543681
Rostral middle frontal	Alzheimer's disease	Weighted mode	23	-0.0377759	0.035676	0.301151	-0.0261843	-0.0746525	0.0106924
Superior frontal	Alzheimer's disease	MR Egger	23	0.0267532	0.0333769	0.431791	0.0185439	-0.0268009	0.0720981
Superior frontal	Alzheimer's disease	Weighted median	23	0.0171947	0.0290643	0.554113	0.0119184	-0.0275674	0.0566805
Superior frontal	Alzheimer's disease	Inverse variance weighted	23	0.00512271	0.0267713	0.848251	0.00355079	-0.0328199	0.0414934
Superior frontal	Alzheimer's disease	Weighted mode	23	0.0119752	0.0284504	0.677901	0.00830056	-0.0303513	0.050627
Superior parietal	Alzheimer's disease	MR Egger	23	-0.0139318	0.0313926	0.661732	-0.00965677	-0.0523057	0.0287172
Superior parietal	Alzheimer's disease	Weighted median	23	0.0126261	0.0280833	0.653001	0.00875178	-0.0294013	0.0507792
Superior parietal	Alzheimer's disease	Inverse variance weighted	23	0.0299707	0.0263906	0.2561	0.0207741	-0.0150794	0.0658242
Superior parietal	Alzheimer's disease	Weighted mode	23	0.00854527	0.0286661	0.768426	0.00592313	-0.0330217	0.0474901
Superior temporal	Alzheimer's disease	MR Egger	23	0.0288319	0.0347206	0.415655	0.0199848	-0.0271856	0.0760023
Superior temporal	Alzheimer's disease	Weighted median	23	0.0196442	0.031582	0.533939	0.0136163	-0.02929	0.0625505
Superior temporal	Alzheimer's disease	Inverse variance weighted	23	0.00957938	0.0278497	0.730871	0.00663992	-0.0311958	0.0474151
Superior temporal	Alzheimer's disease	Weighted mode	23	0.0217954	0.0303876	0.480769	0.0151074	-0.0261762	0.0630789
Supramarginal	Alzheimer's disease	MR Egger	23	-0.0152798	0.0393476	0.701682	-0.0105911	-0.0640476	0.0381767
Supramarginal	Alzheimer's disease	Weighted median	23	0.00243032	0.0279477	0.930704	0.00168457	-0.0362844	0.0403992
Supramarginal	Alzheimer's disease	Inverse variance weighted	23	0.00805005	0.0315481	0.798594	0.00557987	-0.0372804	0.0509104
Supramarginal	Alzheimer's disease	Weighted mode	23	0.00177803	0.0261032	0.946309	0.00123244	-0.0342305	0.037241
Temporal pole	Alzheimer's disease	MR Egger	23	0.0435212	0.0487922	0.382516	0.0301666	-0.036121	0.109809
Temporal pole	Alzheimer's disease	Weighted median	23	0.03094	0.0443565	0.485471	0.021446	-0.0388154	0.0912014
Temporal pole	Alzheimer's disease	Inverse variance weighted	23	0.031551	0.0391368	0.420144	0.0218695	-0.0313006	0.0847211
Temporal pole	Alzheimer's disease	Weighted mode	23	0.0375387	0.0435292	0.397782	0.0260198	-0.0331175	0.096676
Thalamus	Alzheimer's disease	MR Egger	23	0.00520002	0.0348916	0.882949	0.00360438	-0.0437983	0.0526027
Thalamus	Alzheimer's disease	Weighted median	23	-0.000607696	0.0316584	0.984685	-0.000421222	-0.0434313	0.0424024
Thalamus	Alzheimer's disease	Inverse variance weighted	23	0.00139267	0.0279846	0.960309	0.000965324	-0.0370537	0.0394117
Thalamus	Alzheimer's disease	Weighted mode	23	-0.00535738	0.0322241	0.869476	-0.00371345	-0.0474921	0.0384213
Transverse temporal	Alzheimer's disease	MR Egger	23	0.0625675	0.0425896	0.156633	0.0433685	-0.0144924	0.120428
Transverse temporal	Alzheimer's disease	Weighted median	23	0.0474089	0.0384251	0.217277	0.0328614	-0.0193418	0.0996121
Transverse temporal	Alzheimer's disease	Inverse variance weighted	23	0.0442565	0.0341628	0.195161	0.0306763	-0.0157362	0.090669
Transverse temporal	Alzheimer's disease	Weighted mode	23	0.0565328	0.0362068	0.132704	0.0391856	-0.0100039	0.105722
							0	0	0

## Sheet: Table 3
Table 3: Mendelian randomization results of Alzheimer's disease on brain measures in IMAGEN (wave 1)
Outcome	Exposure	Method	No of SNPs	Beta	SE	pval	Beta per doubling in genetic liability to AD	Lower 95% CI	Upper 95% CI
Accumbens	Alzheimer's disease	MR Egger	23	-0.090281	0.0564194	0.124497	-0.0625781	-0.139228	0.0140716
Accumbens	Alzheimer's disease	Weighted median	23	-0.0779332	0.0373861	0.0371102	-0.0540192	-0.104811	-0.00322759
Accumbens	Alzheimer's disease	Inverse variance weighted	23	-0.0699939	0.044727	0.117603	-0.0485161	-0.109281	0.0122487
Accumbens	Alzheimer's disease	Weighted mode	23	-0.0800578	0.0355509	0.0346435	-0.0554918	-0.10379	-0.00719355
Amygdala	Alzheimer's disease	MR Egger	23	-0.0760681	0.0396334	0.0686386	-0.0527264	-0.106571	0.00111831
Amygdala	Alzheimer's disease	Weighted median	23	-0.0706626	0.0352297	0.0448808	-0.0489796	-0.0968415	-0.00111768
Amygdala	Alzheimer's disease	Inverse variance weighted	23	-0.0733286	0.0318838	0.0214554	-0.0508275	-0.0941438	-0.00751125
Amygdala	Alzheimer's disease	Weighted mode	23	-0.072488	0.0354162	0.0528138	-0.0502449	-0.0983602	-0.00212951
Banks of the superior temporal sulcus	Alzheimer's disease	MR Egger	23	0.0180515	0.031971	0.578312	0.0125124	-0.0309224	0.0559471
Banks of the superior temporal sulcus	Alzheimer's disease	Weighted median	23	0.0157616	0.0279914	0.573375	0.0109251	-0.0271031	0.0489534
Banks of the superior temporal sulcus	Alzheimer's disease	Inverse variance weighted	23	0.00891866	0.0257185	0.728756	0.00618194	-0.0287583	0.0411222
Banks of the superior temporal sulcus	Alzheimer's disease	Weighted mode	23	0.0163485	0.027954	0.564608	0.0113319	-0.0266455	0.0493093
Brainstem	Alzheimer's disease	MR Egger	23	-0.0100274	0.0332976	0.766267	-0.00695043	-0.0521876	0.0382867
Brainstem	Alzheimer's disease	Weighted median	23	-0.000680643	0.0314108	0.982712	-0.000471786	-0.0431455	0.0422019
Brainstem	Alzheimer's disease	Inverse variance weighted	23	-0.00139766	0.0267843	0.958384	-0.000968781	-0.0373571	0.0354195
Brainstem	Alzheimer's disease	Weighted mode	23	-0.00406362	0.0285033	0.88793	-0.00281669	-0.0415404	0.035907
Caudal anterior cingulate	Alzheimer's disease	MR Egger	23	-0.0605371	0.0557884	0.290169	-0.0419611	-0.117753	0.0338312
Caudal anterior cingulate	Alzheimer's disease	Weighted median	23	-0.0674501	0.0384204	0.0791601	-0.0467528	-0.0989496	0.00544389
Caudal anterior cingulate	Alzheimer's disease	Inverse variance weighted	23	-0.0413812	0.0441779	0.348915	-0.0286833	-0.0887019	0.0313354
Caudal anterior cingulate	Alzheimer's disease	Weighted mode	23	-0.0654442	0.0382009	0.100742	-0.0453625	-0.0972611	0.00653606
Caudal middle frontal	Alzheimer's disease	MR Egger	23	-0.0127852	0.03613	0.726968	-0.00886199	-0.0579471	0.0402231
Caudal middle frontal	Alzheimer's disease	Weighted median	23	-0.0211038	0.0271878	0.437616	-0.0146281	-0.0515645	0.0223084
Caudal middle frontal	Alzheimer's disease	Inverse variance weighted	23	-0.0020724	0.0285621	0.942158	-0.00143648	-0.04024	0.0373671
Caudal middle frontal	Alzheimer's disease	Weighted mode	23	-0.0197143	0.0270055	0.473087	-0.0136649	-0.0503538	0.0230239
Caudate	Alzheimer's disease	MR Egger	23	-0.0400907	0.0423457	0.354535	-0.0277887	-0.0853182	0.0297407
Caudate	Alzheimer's disease	Weighted median	23	-0.024541	0.0357757	0.492734	-0.0170105	-0.0656143	0.0315933
Caudate	Alzheimer's disease	Inverse variance weighted	23	-0.0280098	0.0334611	0.402545	-0.0194149	-0.0648741	0.0260443
Caudate	Alzheimer's disease	Weighted mode	23	-0.0314506	0.03316	0.353204	-0.0217999	-0.0668501	0.0232503
Total white matter volumeme	Alzheimer's disease	MR Egger	23	-0.0130084	0.0283743	0.651334	-0.00901673	-0.0475652	0.0295317
Total white matter volumeme	Alzheimer's disease	Weighted median	23	-0.0244656	0.0247195	0.322306	-0.0169583	-0.0505413	0.0166248
Total white matter volumeme	Alzheimer's disease	Inverse variance weighted	23	-0.0352779	0.0230662	0.126161	-0.0244528	-0.0557898	0.00688426
Total white matter volumeme	Alzheimer's disease	Weighted mode	23	-0.0250131	0.0255251	0.337771	-0.0173377	-0.0520154	0.0173399
Cuneus	Alzheimer's disease	MR Egger	23	-0.0797967	0.0438705	0.0832149	-0.0553108	-0.114912	0.00429021
Cuneus	Alzheimer's disease	Weighted median	23	-0.0549302	0.0388815	0.157727	-0.0380747	-0.0908979	0.0147485
Cuneus	Alzheimer's disease	Inverse variance weighted	23	-0.027703	0.0352951	0.432514	-0.0192022	-0.067153	0.0287485
Cuneus	Alzheimer's disease	Weighted mode	23	-0.053324	0.0386942	0.182033	-0.0369614	-0.0895301	0.0156074
Entorhinal	Alzheimer's disease	MR Egger	23	-0.0283558	0.0417904	0.504848	-0.0196548	-0.0764299	0.0371203
Entorhinal	Alzheimer's disease	Weighted median	23	-0.022231	0.0366723	0.544378	-0.0154093	-0.0652311	0.0344124
Entorhinal	Alzheimer's disease	Inverse variance weighted	23	-0.0148698	0.0330838	0.6531	-0.010307	-0.0552536	0.0346397
Entorhinal	Alzheimer's disease	Weighted mode	23	-0.0221124	0.0332701	0.513193	-0.0153271	-0.0605268	0.0298726
Estimated total intracranial volumeme	Alzheimer's disease	MR Egger	23	0.0944368	0.0378228	0.0209214	0.0654586	0.0140737	0.116843
Estimated total intracranial volumeme	Alzheimer's disease	Weighted median	23	0.0699357	0.0337349	0.0381634	0.0484757	0.00264453	0.0943069
Estimated total intracranial volumeme	Alzheimer's disease	Inverse variance weighted	23	0.0423126	0.0304311	0.164396	0.0293288	-0.012014	0.0706716
Estimated total intracranial volumeme	Alzheimer's disease	Weighted mode	23	0.0722048	0.0334234	0.0419096	0.0500485	0.00464051	0.0954566
Frontal pole	Alzheimer's disease	MR Egger	23	0.00503379	0.040316	0.901823	0.00348916	-0.0512829	0.0582612
Frontal pole	Alzheimer's disease	Weighted median	23	-0.00783924	0.0348564	0.822056	-0.00543375	-0.0527886	0.0419211
Frontal pole	Alzheimer's disease	Inverse variance weighted	23	-0.0196539	0.0324307	0.544496	-0.0136231	-0.0576824	0.0304363
Frontal pole	Alzheimer's disease	Weighted mode	23	-0.00956803	0.036947	0.798069	-0.00663205	-0.0568271	0.043563
Fusiform	Alzheimer's disease	MR Egger	23	-0.0102125	0.0398044	0.80001	-0.00707875	-0.0611557	0.0469982
Fusiform	Alzheimer's disease	Weighted median	23	-0.0126262	0.0271243	0.641576	-0.00875184	-0.045602	0.0280983
Fusiform	Alzheimer's disease	Inverse variance weighted	23	-0.0260983	0.0316022	0.408896	-0.01809	-0.0610238	0.0248438
Fusiform	Alzheimer's disease	Weighted mode	23	-0.00542017	0.0268598	0.841931	-0.00375697	-0.0402478	0.0327339
Hippocampus	Alzheimer's disease	MR Egger	23	-0.0269048	0.0404525	0.513227	-0.018649	-0.0736064	0.0363085
Hippocampus	Alzheimer's disease	Weighted median	23	-0.0128495	0.0354104	0.7167	-0.00890658	-0.057014	0.0392009
Hippocampus	Alzheimer's disease	Inverse variance weighted	23	-0.0174522	0.0319074	0.584403	-0.012097	-0.0554454	0.0312515
Hippocampus	Alzheimer's disease	Weighted mode	23	-0.00821595	0.0339588	0.811069	-0.00569486	-0.0518302	0.0404405
Inferior parietal	Alzheimer's disease	MR Egger	23	-0.00884183	0.0312842	0.780228	-0.00612869	-0.0486304	0.036373
Inferior parietal	Alzheimer's disease	Weighted median	23	-0.0123607	0.0230891	0.592409	-0.00856781	-0.039936	0.0228004
Inferior parietal	Alzheimer's disease	Inverse variance weighted	23	-0.0133088	0.0246206	0.588813	-0.00922496	-0.0426737	0.0242238
Inferior parietal	Alzheimer's disease	Weighted mode	23	-0.0105984	0.0231774	0.651958	-0.00734625	-0.0388343	0.0241418
Inferior temporal	Alzheimer's disease	MR Egger	23	0.039401	0.0394727	0.329554	0.0273107	-0.0263157	0.080937
Inferior temporal	Alzheimer's disease	Weighted median	23	0.0337488	0.0304037	0.266989	0.0233929	-0.0179126	0.0646983
Inferior temporal	Alzheimer's disease	Inverse variance weighted	23	0.00784603	0.0323333	0.808268	0.00543845	-0.0384885	0.0493654
Inferior temporal	Alzheimer's disease	Weighted mode	23	0.0230111	0.029979	0.4509	0.0159501	-0.0247784	0.0566786
Insula	Alzheimer's disease	MR Egger	23	0.00140621	0.0361532	0.969341	0.000974708	-0.0481418	0.0500913
Insula	Alzheimer's disease	Weighted median	23	-0.00879154	0.0325131	0.786853	-0.00609383	-0.0502652	0.0380775
Insula	Alzheimer's disease	Inverse variance weighted	23	0.0032444	0.0290698	0.911135	0.00224885	-0.0372445	0.0417422
Insula	Alzheimer's disease	Weighted mode	23	-0.00605705	0.0324656	0.853709	-0.00419843	-0.0483051	0.0399083
Isthmus cingulate	Alzheimer's disease	MR Egger	23	-0.0822628	0.0443335	0.0776098	-0.0570202	-0.11725	0.00320992
Isthmus cingulate	Alzheimer's disease	Weighted median	23	-0.0756198	0.0423236	0.0739847	-0.0524157	-0.109915	0.00508378
Isthmus cingulate	Alzheimer's disease	Inverse variance weighted	23	-0.0115305	0.0375471	0.758772	-0.0079923	-0.0590026	0.043018
Isthmus cingulate	Alzheimer's disease	Weighted mode	23	-0.0615625	0.0403526	0.141355	-0.0426719	-0.0974936	0.0121499
Lateral occipital	Alzheimer's disease	MR Egger	23	0.00391976	0.0439704	0.929811	0.00271697	-0.0570198	0.0624537
Lateral occipital	Alzheimer's disease	Weighted median	23	0.0101913	0.040248	0.800103	0.0070641	-0.0476155	0.0617437
Lateral occipital	Alzheimer's disease	Inverse variance weighted	23	0.00417806	0.0353292	0.905861	0.00289601	-0.0451011	0.0508931
Lateral occipital	Alzheimer's disease	Weighted mode	23	0.00675871	0.0391202	0.864413	0.00468478	-0.0484627	0.0578322
Lateral orbitofrontal	Alzheimer's disease	MR Egger	23	-0.0177876	0.0369706	0.635401	-0.0123294	-0.0625565	0.0378977
Lateral orbitofrontal	Alzheimer's disease	Weighted median	23	-0.0110787	0.0334924	0.740808	-0.0076792	-0.0531809	0.0378225
Lateral orbitofrontal	Alzheimer's disease	Inverse variance weighted	23	-0.0222415	0.0297373	0.4545	-0.0154166	-0.0558167	0.0249835
Lateral orbitofrontal	Alzheimer's disease	Weighted mode	23	-0.0134805	0.0347671	0.701937	-0.00934396	-0.0565775	0.0378896
Lateral ventricles	Alzheimer's disease	MR Egger	23	-0.0060462	0.0407196	0.883378	-0.00419091	-0.0595113	0.0511295
Lateral ventricles	Alzheimer's disease	Weighted median	23	-0.00514619	0.0319339	0.871974	-0.00356707	-0.0469515	0.0398174
Lateral ventricles	Alzheimer's disease	Inverse variance weighted	23	-0.000935042	0.0320356	0.976715	-0.000648122	-0.0441707	0.0428744
Lateral ventricles	Alzheimer's disease	Weighted mode	23	-0.00868727	0.0308292	0.780741	-0.00602156	-0.0479052	0.0358621
Lingual	Alzheimer's disease	MR Egger	23	-0.0794044	0.042523	0.0758777	-0.055039	-0.112809	0.00273142
Lingual	Alzheimer's disease	Weighted median	23	-0.05223	0.0373613	0.162122	-0.0362031	-0.086961	0.0145548
Lingual	Alzheimer's disease	Inverse variance weighted	23	-0.0336659	0.0359349	0.348831	-0.0233354	-0.0721554	0.0254846
Lingual	Alzheimer's disease	Weighted mode	23	-0.0510633	0.0364081	0.174713	-0.0353944	-0.0848573	0.0140686
Mean thickness	Alzheimer's disease	MR Egger	23	-0.0712571	0.0457205	0.13405	-0.0493917	-0.111506	0.0127228
Mean thickness	Alzheimer's disease	Weighted median	23	-0.0406817	0.0413419	0.3251	-0.0281984	-0.0843643	0.0279674
Mean thickness	Alzheimer's disease	Inverse variance weighted	23	-0.0789218	0.0367751	0.0318676	-0.0547044	-0.104666	-0.00474296
Mean thickness	Alzheimer's disease	Weighted mode	23	-0.0537839	0.0417856	0.211424	-0.0372802	-0.0940487	0.0194884
Medial orbitofrontal	Alzheimer's disease	MR Egger	23	-0.0395727	0.0461334	0.400694	-0.0274297	-0.0901051	0.0352457
Medial orbitofrontal	Alzheimer's disease	Weighted median	23	-0.028369	0.0354258	0.423247	-0.0196639	-0.0677922	0.0284645
Medial orbitofrontal	Alzheimer's disease	Inverse variance weighted	23	-0.0127529	0.0370752	0.730865	-0.00883966	-0.0592089	0.0415296
Medial orbitofrontal	Alzheimer's disease	Weighted mode	23	-0.0287414	0.0333661	0.398312	-0.019922	-0.0652522	0.0254081
Middle temporal	Alzheimer's disease	MR Egger	23	0.0767849	0.0310372	0.021978	0.0532232	0.0110571	0.0953893
Middle temporal	Alzheimer's disease	Weighted median	23	0.0732973	0.0284735	0.0100464	0.0508058	0.0121226	0.089489
Middle temporal	Alzheimer's disease	Inverse variance weighted	23	0.0463758	0.0256184	0.070256	0.0321453	-0.00265904	0.0669495
Middle temporal	Alzheimer's disease	Weighted mode	23	0.0662303	0.0285244	0.0298905	0.0459074	0.00715502	0.0846597
Pallidum	Alzheimer's disease	MR Egger	23	-0.0485002	0.0463613	0.307392	-0.0336177	-0.0966028	0.0293673
Pallidum	Alzheimer's disease	Weighted median	23	-0.0332615	0.0364134	0.361011	-0.0230551	-0.0725252	0.026415
Pallidum	Alzheimer's disease	Inverse variance weighted	23	-0.0264095	0.0369871	0.475215	-0.0183057	-0.0685552	0.0319438
Pallidum	Alzheimer's disease	Weighted mode	23	-0.0335347	0.0373171	0.378574	-0.0232445	-0.0739423	0.0274533
Paracentral	Alzheimer's disease	MR Egger	23	-0.0347375	0.0371932	0.360933	-0.0240782	-0.0746077	0.0264513
Paracentral	Alzheimer's disease	Weighted median	23	-0.0166922	0.0306356	0.585849	-0.0115701	-0.0531906	0.0300504
Paracentral	Alzheimer's disease	Inverse variance weighted	23	-0.00925548	0.0301425	0.758799	-0.00641541	-0.047366	0.0345352
Paracentral	Alzheimer's disease	Weighted mode	23	-0.0161404	0.0297371	0.592746	-0.0111877	-0.0515876	0.0292123
Parahippocampal	Alzheimer's disease	MR Egger	23	-0.0443311	0.0410441	0.292354	-0.030728	-0.0864892	0.0250332
Parahippocampal	Alzheimer's disease	Weighted median	23	-0.0462456	0.0357565	0.195891	-0.032055	-0.0806327	0.0165227
Parahippocampal	Alzheimer's disease	Inverse variance weighted	23	-0.0604399	0.0330089	0.0670979	-0.0418937	-0.0867386	0.00295111
Parahippocampal	Alzheimer's disease	Weighted mode	23	-0.0478278	0.0373031	0.213141	-0.0331517	-0.0838305	0.0175271
Pars opercularis	Alzheimer's disease	MR Egger	23	0.0144711	0.0290395	0.623434	0.0100306	-0.0294215	0.0494828
Pars opercularis	Alzheimer's disease	Weighted median	23	0.00872733	0.0260589	0.737695	0.00604933	-0.0293535	0.0414522
Pars opercularis	Alzheimer's disease	Inverse variance weighted	23	0.0168364	0.0233593	0.471059	0.0116701	-0.0200651	0.0434053
Pars opercularis	Alzheimer's disease	Weighted mode	23	0.0104251	0.0241284	0.669899	0.0072261	-0.025554	0.0400062
Pars orbitalis	Alzheimer's disease	MR Egger	23	0.00783458	0.043942	0.860201	0.00543052	-0.0542677	0.0651288
Pars orbitalis	Alzheimer's disease	Weighted median	23	-0.0152558	0.0333104	0.646961	-0.0105745	-0.055829	0.03468
Pars orbitalis	Alzheimer's disease	Inverse variance weighted	23	-0.0176722	0.0353094	0.616725	-0.0122494	-0.0602196	0.0357207
Pars orbitalis	Alzheimer's disease	Weighted mode	23	-0.00729049	0.0323857	0.823968	-0.00505338	-0.0490515	0.0389448
Pars triangularis	Alzheimer's disease	MR Egger	23	-0.00820861	0.0387008	0.834071	-0.00568978	-0.0582675	0.046888
Pars triangularis	Alzheimer's disease	Weighted median	23	-0.0115013	0.0317162	0.716879	-0.00797213	-0.0510608	0.0351166
Pars triangularis	Alzheimer's disease	Inverse variance weighted	23	-0.00298235	0.0304531	0.921986	-0.00206721	-0.0434398	0.0393054
Pars triangularis	Alzheimer's disease	Weighted mode	23	-0.00274175	0.0285106	0.924259	-0.00190044	-0.0406341	0.0368332
Pericalcarine	Alzheimer's disease	MR Egger	23	-0.0663915	0.0470845	0.173165	-0.0460191	-0.109987	0.0179484
Pericalcarine	Alzheimer's disease	Weighted median	23	-0.0428405	0.0429442	0.318481	-0.0296948	-0.0880375	0.0286479
Pericalcarine	Alzheimer's disease	Inverse variance weighted	23	-0.0196882	0.0393762	0.617074	-0.0136468	-0.0671421	0.0398485
Pericalcarine	Alzheimer's disease	Weighted mode	23	-0.0376571	0.040953	0.367796	-0.0261019	-0.0817394	0.0295355
Postcentral	Alzheimer's disease	MR Egger	23	-0.0244929	0.0381523	0.527835	-0.0169772	-0.0688097	0.0348554
Postcentral	Alzheimer's disease	Weighted median	23	-0.0150783	0.0340468	0.65786	-0.0104515	-0.0567063	0.0358034
Postcentral	Alzheimer's disease	Inverse variance weighted	23	-0.00648545	0.0306919	0.832647	-0.00449537	-0.0461925	0.0372017
Postcentral	Alzheimer's disease	Weighted mode	23	-0.0131814	0.033694	0.699406	-0.00913663	-0.0549122	0.036639
Posterior cingulate	Alzheimer's disease	MR Egger	23	-0.00617858	0.0415124	0.883102	-0.00428267	-0.0606801	0.0521148
Posterior cingulate	Alzheimer's disease	Weighted median	23	-0.0119313	0.0361575	0.741414	-0.00827016	-0.0573926	0.0408523
Posterior cingulate	Alzheimer's disease	Inverse variance weighted	23	0.00651784	0.0329091	0.843001	0.00451782	-0.0401915	0.0492271
Posterior cingulate	Alzheimer's disease	Weighted mode	23	-0.00351834	0.0384919	0.927998	-0.00243872	-0.0547326	0.0498551
Precentral	Alzheimer's disease	MR Egger	23	-0.011907	0.0359998	0.744109	-0.00825332	-0.0571615	0.0406549
Precentral	Alzheimer's disease	Weighted median	23	-0.00630528	0.0253398	0.803493	-0.00437049	-0.0387963	0.0300553
Precentral	Alzheimer's disease	Inverse variance weighted	23	0.000757571	0.0285256	0.978813	0.000525108	-0.0382289	0.0392791
Precentral	Alzheimer's disease	Weighted mode	23	-0.00561695	0.0255784	0.828209	-0.00389337	-0.0386434	0.0308566
Precuneus	Alzheimer's disease	MR Egger	23	-0.00129685	0.0287858	0.964492	-0.000898907	-0.0400064	0.0382086
Precuneus	Alzheimer's disease	Weighted median	23	0.00701629	0.0254612	0.78288	0.00486332	-0.0297275	0.0394542
Precuneus	Alzheimer's disease	Inverse variance weighted	23	0.00693447	0.0231558	0.764581	0.00480661	-0.0266521	0.0362653
Precuneus	Alzheimer's disease	Weighted mode	23	0.00518935	0.0270956	0.849874	0.00359699	-0.0332142	0.0404082
Putamen	Alzheimer's disease	MR Egger	23	-0.0598196	0.0421364	0.170379	-0.0414638	-0.0987089	0.0157813
Putamen	Alzheimer's disease	Weighted median	23	-0.0475577	0.0317687	0.134394	-0.0329645	-0.0761245	0.0101955
Putamen	Alzheimer's disease	Inverse variance weighted	23	-0.0269969	0.0344438	0.43316	-0.0187128	-0.0655071	0.0280815
Putamen	Alzheimer's disease	Weighted mode	23	-0.0564838	0.0331613	0.102599	-0.0391516	-0.0842035	0.00590036
Rostral anterior cingulate	Alzheimer's disease	MR Egger	23	-0.0595462	0.0413236	0.164338	-0.0412743	-0.0974152	0.0148667
Rostral anterior cingulate	Alzheimer's disease	Weighted median	23	-0.0335581	0.0364223	0.356862	-0.0232607	-0.072743	0.0262215
Rostral anterior cingulate	Alzheimer's disease	Inverse variance weighted	23	-0.0228604	0.0341413	0.503125	-0.0158456	-0.0622289	0.0305377
Rostral anterior cingulate	Alzheimer's disease	Weighted mode	23	-0.0325261	0.0366286	0.384147	-0.0225454	-0.0723078	0.027217
Rostral middle frontal	Alzheimer's disease	MR Egger	23	0.031507	0.0390213	0.42847	0.021839	-0.0311742	0.0748521
Rostral middle frontal	Alzheimer's disease	Weighted median	23	0.0163739	0.0297423	0.581959	0.0113495	-0.0290574	0.0517565
Rostral middle frontal	Alzheimer's disease	Inverse variance weighted	23	0.0210322	0.0308153	0.494908	0.0145784	-0.0272863	0.0564432
Rostral middle frontal	Alzheimer's disease	Weighted mode	23	0.0127	0.0274549	0.64821	0.00880297	-0.0284964	0.0461023
Superior frontal	Alzheimer's disease	MR Egger	23	0.0390068	0.0251939	0.136498	0.0270374	-0.00719019	0.061265
Superior frontal	Alzheimer's disease	Weighted median	23	0.0224366	0.0221505	0.311101	0.0155519	-0.0145412	0.0456449
Superior frontal	Alzheimer's disease	Inverse variance weighted	23	0.0257381	0.0202667	0.204096	0.0178403	-0.00969345	0.045374
Superior frontal	Alzheimer's disease	Weighted mode	23	0.0247796	0.0237823	0.308758	0.0171759	-0.015134	0.0494858
Superior parietal	Alzheimer's disease	MR Egger	23	-0.0192013	0.036463	0.603992	-0.0133093	-0.0628468	0.0362282
Superior parietal	Alzheimer's disease	Weighted median	23	-0.0101027	0.0285323	0.723278	-0.00700269	-0.0457658	0.0317604
Superior parietal	Alzheimer's disease	Inverse variance weighted	23	-0.00493752	0.028951	0.864579	-0.00342243	-0.0427543	0.0359094
Superior parietal	Alzheimer's disease	Weighted mode	23	-0.0125224	0.0297081	0.677469	-0.0086799	-0.0490405	0.0316807
Superior temporal	Alzheimer's disease	MR Egger	23	0.000226194	0.027229	0.99345	0.000156786	-0.0368357	0.0371493
Superior temporal	Alzheimer's disease	Weighted median	23	0.000198135	0.0253377	0.993761	0.000137336	-0.0342857	0.0345603
Superior temporal	Alzheimer's disease	Inverse variance weighted	23	-0.00440493	0.0219029	0.840611	-0.00305327	-0.0328099	0.0267033
Superior temporal	Alzheimer's disease	Weighted mode	23	0.00232208	0.0227789	0.919728	0.00160954	-0.0293372	0.0325563
Supramarginal	Alzheimer's disease	MR Egger	23	-0.018801	0.0260277	0.478049	-0.0130319	-0.0483923	0.0223286
Supramarginal	Alzheimer's disease	Weighted median	23	-0.0209165	0.0224342	0.351157	-0.0144982	-0.0449767	0.0159802
Supramarginal	Alzheimer's disease	Inverse variance weighted	23	-0.00769732	0.0207058	0.710081	-0.00533538	-0.0334656	0.0227949
Supramarginal	Alzheimer's disease	Weighted mode	23	-0.0166893	0.0226939	0.469857	-0.0115682	-0.0423994	0.019263
Temporal pole	Alzheimer's disease	MR Egger	23	-0.0289222	0.0446144	0.523836	-0.0200473	-0.080659	0.0405644
Temporal pole	Alzheimer's disease	Weighted median	23	-0.0322269	0.0358822	0.369116	-0.022338	-0.0710865	0.0264105
Temporal pole	Alzheimer's disease	Inverse variance weighted	23	-0.0309535	0.0350721	0.37747	-0.0214553	-0.0691031	0.0261925
Temporal pole	Alzheimer's disease	Weighted mode	23	-0.0391881	0.0340912	0.26269	-0.0271631	-0.0734783	0.0191521
Thalamus	Alzheimer's disease	MR Egger	23	-0.0479152	0.0309905	0.137012	-0.0332123	-0.075315	0.00889044
Thalamus	Alzheimer's disease	Weighted median	23	-0.0286007	0.0281878	0.310273	-0.0198245	-0.0581195	0.0184705
Thalamus	Alzheimer's disease	Inverse variance weighted	23	-0.0299173	0.0249285	0.230092	-0.0207371	-0.0546042	0.01313
Thalamus	Alzheimer's disease	Weighted mode	23	-0.0326777	0.0266317	0.232784	-0.0226505	-0.0588315	0.0135306
Transverse temporal	Alzheimer's disease	MR Egger	23	-0.0631074	0.0370425	0.103201	-0.0437427	-0.0940674	0.00658198
Transverse temporal	Alzheimer's disease	Weighted median	23	-0.0400368	0.0330161	0.225265	-0.0277514	-0.072606	0.0171032
Transverse temporal	Alzheimer's disease	Inverse variance weighted	23	-0.0518345	0.0295631	0.0795419	-0.0359289	-0.0760924	0.00423459
Transverse temporal	Alzheimer's disease	Weighted mode	23	-0.0363691	0.0332579	0.285984	-0.0252091	-0.0703923	0.019974
							0	0	0
							0	0	0
							0	0	0
							0	0	0
							0	0	0
							0	0	0
							0	0	0
							0	0	0

## Sheet: Table 4
Table 4: Meta-analysis of Mendelian randomization effects for IMAGEN, Generation R, and ABCD (including the APOE locus)
Outcome	Method	Beta (SD) change in thickness volumeme	Lower 95% CI	Upper 95% CI	Beta (SD) change in thickness/volumeme per doubling in genetic liability to AD	Lower 95% CI per doubling in genetic liability to AD	Upper 95% CI per doubling in genetic liability to AD	p_fdr*
Accumbens	Inverse variance weighted	-0.02	-0.0626	0.0225	-0.0138629	-0.043391	0.0155958	0.700219
Amygdala	Inverse variance weighted	-0.0135	-0.0663	0.0393	-0.00935749	-0.0459557	0.0272407	0.700219
Banks of the superior temporal sulcus	Inverse variance weighted	0.0285	-0.0153	0.0722	0.0197547	-0.0106052	0.0500452	0.921363
Brainstem	Inverse variance weighted	-0.0053	-0.0281	0.0175	-0.00367368	-0.0194774	0.0121301	0.700219
Caudal anterior cingulate	Inverse variance weighted	-0.0457	-0.0763	-0.0152	-0.0316768	-0.0528871	-0.0105358	0.0387329
Caudal middle frontal	Inverse variance weighted	-0.0034	-0.0245	0.0176	-0.0023567	-0.0169821	0.0121994	0.700219
Caudate	Inverse variance weighted	-0.0084	-0.0354	0.0186	-0.00582244	-0.0245374	0.0128925	0.700219
Cuneus	Inverse variance weighted	0.0167	-0.0142	0.0475	0.0115756	-0.00984269	0.0329245	0.921363
Entorhinal	Inverse variance weighted	-0.0092	-0.0395	0.0211	-0.00637695	-0.0273793	0.0146254	0.700219
Estimated total intracranial volume	Inverse variance weighted	0.0219	-0.0085	0.0522	0.0151799	-0.00589175	0.0361823	0.921363
Frontal pole	Inverse variance weighted	-0.0098	-0.0395	0.02	-0.00679284	-0.0273793	0.0138629	0.700219
Fusiform	Inverse variance weighted	0.0037	-0.022	0.0293	0.00256464	-0.0152492	0.0203092	0.8587
Hippocampus	Inverse variance weighted	-0.0144	-0.04	0.0113	-0.00998132	-0.0277259	0.00783256	0.623712
Inferior parietal	Inverse variance weighted	-0.0053	-0.034	0.0234	-0.00367368	-0.023567	0.0162196	0.700219
Inferior temporal	Inverse variance weighted	-0.0151	-0.0367	0.0065	-0.0104665	-0.0254385	0.00450546	0.563692
Insula	Inverse variance weighted	-0.0259	-0.0637	0.012	-0.0179525	-0.0441535	0.00831777	0.563692
Isthmus cingulate	Inverse variance weighted	-0.0047	-0.035	0.0256	-0.00325779	-0.0242602	0.0177446	0.700219
Lateral occipital	Inverse variance weighted	0.0115	-0.0091	0.0321	0.00797119	-0.00630764	0.02225	0.921363
Lateral orbitofrontal	Inverse variance weighted	-0.0048	-0.0325	0.0229	-0.00332711	-0.0225273	0.0158731	0.700219
Lateral ventricles	Inverse variance weighted	-0.0053	-0.0362	0.0255	-0.00367368	-0.0250919	0.0176753	0.700219
Lingual	Inverse variance weighted	0.0092	-0.0204	0.0388	0.00637695	-0.0141402	0.0268941	0.909924
Mean thickness	Inverse variance weighted	-0.0299	-0.0735	0.0137	-0.0207251	-0.0509463	0.00949612	0.563692
Medial orbitofrontal	Inverse variance weighted	-0.0199	-0.0512	0.0115	-0.0137936	-0.0354891	0.00797119	0.563692
Middle temporal	Inverse variance weighted	0.0072	-0.0266	0.0411	0.00499066	-0.0184377	0.0284883	0.879903
Pallidum	Inverse variance weighted	0.0007	-0.0281	0.0295	0.000485203	-0.0194774	0.0204478	0.823238
Paracentral	Inverse variance weighted	0.0153	-0.0066	0.0372	0.0106052	-0.00457477	0.0257851	0.921363
Parahippocampal	Inverse variance weighted	-0.0215	-0.0559	0.0129	-0.0149027	-0.0387469	0.0089416	0.563692
Pars opercularis	Inverse variance weighted	0	-0.0211	0.0211	0	-0.0146254	0.0146254	0.821429
Pars orbitalis	Inverse variance weighted	-0.01	-0.0375	0.0174	-0.00693147	-0.025993	0.0120608	0.700219
Pars triangularis	Inverse variance weighted	0.0098	-0.0146	0.0342	0.00679284	-0.0101199	0.0237056	0.921363
Pericalcarine	Inverse variance weighted	0.0066	-0.0229	0.0361	0.00457477	-0.0158731	0.0250226	0.879903
Postcentral	Inverse variance weighted	0.0127	-0.0096	0.0349	0.00880297	-0.00665421	0.0241908	0.921363
Posterior cingulate	Inverse variance weighted	-0.0015	-0.0336	0.0305	-0.00103972	-0.0232897	0.021141	0.789591
Precentral	Inverse variance weighted	-0.0023	-0.0215	0.0169	-0.00159424	-0.0149027	0.0117142	0.720405
Precuneus	Inverse variance weighted	0.0102	-0.0093	0.0297	0.0070701	-0.00644627	0.0205865	0.921363
Putamen	Inverse variance weighted	0.0083	-0.018	0.0346	0.00575312	-0.0124766	0.0239829	0.909924
Rostral anterior cingulate	Inverse variance weighted	-0.0239	-0.0543	0.0064	-0.0165662	-0.0376379	0.00443614	0.563692
Rostral middle frontal	Inverse variance weighted	-0.0055	-0.0243	0.0132	-0.00381231	-0.0168435	0.00914954	0.700219
Superior frontal	Inverse variance weighted	0.0012	-0.0173	0.0198	0.000831777	-0.0119914	0.0137243	0.84402
Superior parietal	Inverse variance weighted	-0.0033	-0.0232	0.0166	-0.00228739	-0.016081	0.0115062	0.700219
Superior temporal	Inverse variance weighted	-0.0052	-0.0245	0.0141	-0.00360437	-0.0169821	0.00977338	0.700219
Supramarginal	Inverse variance weighted	0.0028	-0.0158	0.0214	0.00194081	-0.0109517	0.0148333	0.8587
Temporal pole	Inverse variance weighted	0.0125	-0.0114	0.0364	0.00866434	-0.00790188	0.0252306	0.921363
Thalamus	Inverse variance weighted	-0.0315	-0.0518	-0.0112	-0.0218341	-0.035905	-0.00776325	0.0387329
Total white matter volume	Inverse variance weighted	-0.0117	-0.0297	0.0063	-0.00810982	-0.0205865	0.00436683	0.563692
Transverse temporal	Inverse variance weighted	0.0061	-0.0466	0.0588	0.0042282	-0.0323007	0.0407571	0.8587
Banks of the superior temporal sulcus	Weighted mode	0.0433	0.0159	0.0708	0.0300133	0.011021	0.0490748	0.742739
Accumbens	Weighted mode	-0.0305	-0.0843	0.0232	-0.021141	-0.0584323	0.016081	-
Amygdala	Weighted mode	-0.0153	-0.0674	0.0369	-0.0106052	-0.0467181	0.0255771	-
Brainstem	Weighted mode	-0.0092	-0.0336	0.0152	-0.00637695	-0.0232897	0.0105358	-
Caudal anterior cingulate	Weighted mode	-0.0449	-0.0774	-0.0123	-0.0311223	-0.0536496	-0.00852571	-
Caudal middle frontal	Weighted mode	-0.0087	-0.0313	0.0139	-0.00603038	-0.0216955	0.00963475	-
Caudate	Weighted mode	-0.0078	-0.0379	0.0223	-0.00540655	-0.0262703	0.0154572	-
Cuneus	Weighted mode	0.0091	-0.0396	0.0578	0.00630764	-0.0274486	0.0400639	-
Entorhinal	Weighted mode	-0.0118	-0.0445	0.021	-0.00817914	-0.030845	0.0145561	-
Estimated total intracranial volume	Weighted mode	0.0255	-0.0266	0.0775	0.0176753	-0.0184377	0.0537189	-
Frontal pole	Weighted mode	-0.0036	-0.0353	0.0281	-0.00249533	-0.0244681	0.0194774	-
Fusiform	Weighted mode	0.0088	-0.0146	0.0322	0.0060997	-0.0101199	0.0223193	-
Hippocampus	Weighted mode	-0.0122	-0.0403	0.0159	-0.0084564	-0.0279338	0.011021	-
Inferior parietal	Weighted mode	0.0017	-0.017	0.0205	0.00117835	-0.0117835	0.0142095	-
Inferior temporal	Weighted mode	0.0036	-0.0385	0.0458	0.00249533	-0.0266862	0.0317461	-
Insula	Weighted mode	-0.0252	-0.0589	0.0085	-0.0174673	-0.0408264	0.00589175	-
Isthmus cingulate	Weighted mode	-0.0079	-0.0419	0.0261	-0.00547586	-0.0290429	0.0180911	-
Lateral occipital	Weighted mode	0.008	-0.0137	0.0296	0.00554518	-0.00949612	0.0205172	-
Lateral orbitofrontal	Weighted mode	0.0034	-0.0228	0.0297	0.0023567	-0.0158038	0.0205865	-
Lateral ventricles	Weighted mode	0.004	-0.03	0.0379	0.00277259	-0.0207944	0.0262703	-
Lingual	Weighted mode	-0.0002	-0.0457	0.0452	-0.000138629	-0.0316768	0.0313303	-
Mean thickness	Weighted mode	-0.0138	-0.0538	0.0262	-0.00956543	-0.0372913	0.0181605	-
Medial orbitofrontal	Weighted mode	-0.0061	-0.0384	0.0262	-0.0042282	-0.0266169	0.0181605	-
Middle temporal	Weighted mode	0.0157	-0.0306	0.062	0.0108824	-0.0212103	0.0429751	-
Pallidum	Weighted mode	-0.0075	-0.0373	0.0223	-0.0051986	-0.0258544	0.0154572	-
Paracentral	Weighted mode	0.0122	-0.0114	0.0358	0.0084564	-0.00790188	0.0248147	-
Parahippocampal	Weighted mode	-0.0102	-0.0438	0.0234	-0.0070701	-0.0303598	0.0162196	-
Pars opercularis	Weighted mode	-0.0029	-0.0252	0.0194	-0.00201013	-0.0174673	0.0134471	-
Pars orbitalis	Weighted mode	-0.0017	-0.029	0.0256	-0.00117835	-0.0201013	0.0177446	-
Pars triangularis	Weighted mode	0.0151	-0.0083	0.0384	0.0104665	-0.00575312	0.0266169	-
Pericalcarine	Weighted mode	0.0131	-0.021	0.0471	0.00908023	-0.0145561	0.0326472	-
Postcentral	Weighted mode	0.0063	-0.0181	0.0307	0.00436683	-0.012546	0.0212796	-
Posterior cingulate	Weighted mode	-0.0021	-0.0341	0.03	-0.00145561	-0.0236363	0.0207944	-
Precentral	Weighted mode	-0.0052	-0.0254	0.015	-0.00360437	-0.0176059	0.0103972	-
Precuneus	Weighted mode	0.0193	-0.0076	0.0462	0.0133777	-0.00526792	0.0320234	-
Putamen	Weighted mode	-0.0035	-0.0541	0.0471	-0.00242602	-0.0374993	0.0326472	-
Rostral anterior cingulate	Weighted mode	-0.0115	-0.0435	0.0205	-0.00797119	-0.0301519	0.0142095	-
Rostral middle frontal	Weighted mode	-0.0085	-0.0286	0.0116	-0.00589175	-0.019824	0.00804051	-
Superior frontal	Weighed median	0.0014	-0.0184	0.0212	0.000970406	-0.0127539	0.0146947	-
Superior parietal	Weighed median	-0.0114	-0.0292	0.0064	-0.00790188	-0.0202399	0.00443614	-
Superior temporal	Weighed median	-0.0028	-0.0246	0.0191	-0.00194081	-0.0170514	0.0132391	-
Supramarginal	Weighed median	-0.0049	-0.0234	0.0137	-0.00339642	-0.0162196	0.00949612	-
Temporal pole	Weighed median	0.0011	-0.0269	0.0291	0.000762462	-0.0186457	0.0201706	-
Thalamus	Weighed median	-0.0355	-0.0577	-0.0133	-0.0246067	-0.0399946	-0.00921886	-
Total white matter volume	Weighed median	-0.0154	-0.0356	0.0049	-0.0106745	-0.024676	0.00339642	-
Transverse temporal	Weighed median	0.02	-0.0284	0.0684	0.0138629	-0.0196854	0.0474113	-
Entorhinal	Weighed median	-0.0081	-0.0408	0.0245	-0.00561449	-0.0282804	0.0169821	-
Estimated total intracranial volume	Weighed median	0.0231	-0.0239	0.0701	0.0160117	-0.0165662	0.0485896	-
Frontal pole	Weighed median	-0.0024	-0.0344	0.0296	-0.00166355	-0.0238443	0.0205172	-
Fusiform	Weighed median	0.0063	-0.0173	0.0299	0.00436683	-0.0119914	0.0207251	-
Hippocampus	Weighed median	-0.0123	-0.0401	0.0156	-0.00852571	-0.0277952	0.0108131	-
Inferior parietal	Weighed median	0.0031	-0.0159	0.0222	0.00214876	-0.011021	0.0153879	-
Inferior temporal	Weighed median	0.0049	-0.0412	0.0511	0.00339642	-0.0285577	0.0354198	-
Insula	Weighed median	-0.0266	-0.0617	0.0085	-0.0184377	-0.0427672	0.00589175	-
Isthmus cingulate	Weighed median	-0.0182	-0.0638	0.0274	-0.0126153	-0.0442228	0.0189922	-
Lateral occipital	Weighed median	0.0084	-0.0128	0.0296	0.00582244	-0.00887228	0.0205172	-
Lateral orbitofrontal	Weighed median	0.0035	-0.0243	0.0314	0.00242602	-0.0168435	0.0217648	-
Lateral ventricles	Weighed median	0.003	-0.0305	0.0365	0.00207944	-0.021141	0.0252999	-
Lingual	Weighed median	-0.0023	-0.051	0.0464	-0.00159424	-0.0353505	0.032162	-
Mean thickness	Weighed median	-0.0098	-0.0451	0.0255	-0.00679284	-0.0312609	0.0176753	-
Medial orbitofrontal	Weighed median	-0.0087	-0.041	0.0237	-0.00603038	-0.028419	0.0164276	-
Middle temporal	Weighed median	0.0159	-0.0337	0.0655	0.011021	-0.0233591	0.0454011	-
Pallidum	Weighed median	-0.0068	-0.0364	0.0227	-0.0047134	-0.0252306	0.0157344	-
Paracentral	Weighed median	0.0144	-0.0097	0.0385	0.00998132	-0.00672353	0.0266862	-
Parahippocampal	Weighed median	-0.0065	-0.0388	0.0257	-0.00450546	-0.0268941	0.0178139	-
Pars opercularis	Weighed median	-0.005	-0.0282	0.0183	-0.00346574	-0.0195468	0.0126846	-
Pars orbitalis	Weighed median	-0.0026	-0.0304	0.0253	-0.00180218	-0.0210717	0.0175366	-
Pars triangularis	Weighed median	0.0125	-0.0114	0.0365	0.00866434	-0.00790188	0.0252999	-
Pericalcarine	Weighed median	0.0107	-0.0258	0.0471	0.00741667	-0.0178832	0.0326472	-
Postcentral	Weighed median	0.0058	-0.0193	0.0309	0.00402025	-0.0133777	0.0214182	-
Posterior cingulate	Weighed median	-0.0039	-0.0361	0.0284	-0.00270327	-0.0250226	0.0196854	-
Precentral	Weighed median	-0.0059	-0.0269	0.015	-0.00408957	-0.0186457	0.0103972	-
Precuneus	Weighed median	0.0231	-0.0102	0.0564	0.0160117	-0.0070701	0.0390935	-
Putamen	Weighed median	0.003	-0.0391	0.045	0.00207944	-0.0271021	0.0311916	-
Rostral anterior cingulate	Weighed median	-0.0131	-0.0465	0.0204	-0.00908023	-0.0322313	0.0141402	-
Rostral middle frontal	Weighed median	-0.0072	-0.0277	0.0134	-0.00499066	-0.0192002	0.00928817	-
Superior frontal	Weighed median	0.0039	-0.0162	0.0239	0.00270327	-0.011229	0.0165662	-
Superior parietal	Weighed median	-0.0099	-0.0287	0.0089	-0.00686216	-0.0198933	0.00616901	-
Superior temporal	Weighed median	-0.0042	-0.026	0.0176	-0.00291122	-0.0180218	0.0121994	-
Supramarginal	Weighed median	-0.0071	-0.0273	0.0131	-0.00492134	-0.0189229	0.00908023	-
Temporal pole	Weighed median	0.0022	-0.0217	0.0261	0.00152492	-0.0150413	0.0180911	-
Thalamus	Weighed median	-0.0337	-0.0565	-0.0108	-0.0233591	-0.0391628	-0.00748599	-
Total white matter volume	Weighed median	-0.0153	-0.0353	0.0048	-0.0106052	-0.0244681	0.00332711	-
Transverse temporal	Weighed median	0.0143	-0.0309	0.0595	0.009912	-0.0214182	0.0412423	-
Banks of the superior temporal sulcus	MR Egger	0.0474	0.0175	0.0773	0.0328552	0.0121301	0.0535803	-
Thalamus	MR Egger	-0.0382	-0.0636	-0.0128	-0.0264782	-0.0440842	-0.00887228	-
Caudal anterior cingulate	MR Egger	-0.044	-0.0822	-0.0057	-0.0304985	-0.0569767	-0.00395094	-
Inferior temporal	MR Egger	0.0138	-0.0453	0.0729	0.00956543	-0.0313996	0.0505304	-
Cuneus	MR Egger	-0.0067	-0.0734	0.06	-0.00464409	-0.050877	0.0415888	-
Transverse temporal	MR Egger	0.0121	-0.0565	0.0806	0.00838708	-0.0391628	0.0558677	-
Putamen	MR Egger	0.0049	-0.0464	0.0563	0.00339642	-0.032162	0.0390242	-
Precuneus	MR Egger	0.0251	-0.0135	0.0637	0.017398	-0.00935749	0.0441535	-
Superior parietal	MR Egger	-0.0164	-0.0413	0.0085	-0.0113676	-0.028627	0.00589175	-
Fusiform	MR Egger	0.0113	-0.0212	0.0439	0.00783256	-0.0146947	0.0304292	-
Insula	MR Egger	-0.0198	-0.0542	0.0146	-0.0137243	-0.0375686	0.0101199	-
Lingual	MR Egger	-0.017	-0.0794	0.0453	-0.0117835	-0.0550359	0.0313996	-
Pars triangularis	MR Egger	0.0152	-0.0158	0.0461	0.0105358	-0.0109517	0.0319541	-
Frontal pole	MR Egger	0.0124	-0.024	0.0487	0.00859503	-0.0166355	0.0337563	-
Paracentral	MR Egger	0.0059	-0.0215	0.0333	0.00408957	-0.0149027	0.0230818	-
Pars opercularis	MR Egger	-0.0022	-0.0288	0.0244	-0.00152492	-0.0199626	0.0169128	-
Lateral occipital	MR Egger	0.005	-0.021	0.031	0.00346574	-0.0145561	0.0214876	-
Inferior parietal	MR Egger	-0.0015	-0.0279	0.0248	-0.00103972	-0.0193388	0.0171901	-
Pericalcarine	MR Egger	-0.0012	-0.0474	0.045	-0.000831777	-0.0328552	0.0311916	-
Supramarginal	MR Egger	-0.0115	-0.0347	0.0118	-0.00797119	-0.0240522	0.00817914	-
Amygdala	MR Egger	-0.0173	-0.0687	0.0342	-0.0119914	-0.0476192	0.0237056	-
Caudal middle frontal	MR Egger	-0.0074	-0.0337	0.019	-0.00512929	-0.0233591	0.0131698	-
Brainstem	MR Egger	-0.0089	-0.0374	0.0197	-0.00616901	-0.0259237	0.013655	-
Mean thickness	MR Egger	-0.0212	-0.0774	0.0349	-0.0146947	-0.0536496	0.0241908	-
Rostral middle frontal	MR Egger	-0.0041	-0.028	0.0198	-0.0028419	-0.0194081	0.0137243	-
Accumbens	MR Egger	-0.0222	-0.0816	0.0373	-0.0153879	-0.0565608	0.0258544	-
Superior temporal	MR Egger	-0.0006	-0.0248	0.0235	-0.000415888	-0.0171901	0.016289	-
Estimated total intracranial volume	MR Egger	0.0322	-0.0328	0.0972	0.0223193	-0.0227352	0.0673739	-
Superior frontal	MR Egger	0.0119	-0.0179	0.0416	0.00824845	-0.0124073	0.0288349	-
Hippocampus	MR Egger	-0.014	-0.0464	0.0185	-0.00970406	-0.032162	0.0128232	-
Precentral	MR Egger	-0.0083	-0.0324	0.0158	-0.00575312	-0.022458	0.0109517	-
Lateral ventricles	MR Egger	0.0083	-0.0303	0.0469	0.00575312	-0.0210024	0.0325086	-
Rostral anterior cingulate	MR Egger	-0.0141	-0.051	0.0229	-0.00977338	-0.0353505	0.0158731	-
Pars orbitalis	MR Egger	0.0025	-0.0322	0.0372	0.00173287	-0.0223193	0.0257851	-
Medial orbitofrontal	MR Egger	0.0075	-0.0362	0.0513	0.0051986	-0.0250919	0.0355585	-
Pallidum	MR Egger	-0.0097	-0.0463	0.0268	-0.00672353	-0.0320927	0.0185763	-
Middle temporal	MR Egger	0.0175	-0.0358	0.0708	0.0121301	-0.0248147	0.0490748	-
Parahippocampal	MR Egger	-0.002	-0.0409	0.037	-0.00138629	-0.0283497	0.0256464	-
Entorhinal	MR Egger	-0.0127	-0.0513	0.0259	-0.00880297	-0.0355585	0.0179525	-
Postcentral	MR Egger	-0.0003	-0.028	0.0275	-0.000207944	-0.0194081	0.0190615	-
Caudate	MR Egger	-0.0084	-0.0423	0.0254	-0.00582244	-0.0293201	0.0176059	-
Lateral orbitofrontal	MR Egger	0.0095	-0.0249	0.044	0.0065849	-0.0172594	0.0304985	-
Posterior cingulate	MR Egger	0.0083	-0.032	0.0487	0.00575312	-0.0221807	0.0337563	-
Isthmus cingulate	MR Egger	-0.0217	-0.0702	0.0268	-0.0150413	-0.0486589	0.0185763	-
Temporal pole	MR Egger	0.0006	-0.0284	0.0296	0.000415888	-0.0196854	0.0205172	-
Total white matter volume	MR Egger	-0.0149	-0.0373	0.0076	-0.0103279	-0.0258544	0.00526792	-

## Sheet: Table 5
Table 5: Mendelian randomization results of Alzheimer's disease on brain measures in ALSPAC (excluding psychotic experiences cases)
Outcome	Exposure	Method	No. of SNPs	Beta	se	pval	Beta per doubling in genetic liability to AD	Lower 95% CI	Upper 95% CI	Column1	Column2	Column3	Column4	Column5	Column6	Column7	Column8	Column9	Column10	Column11	Column12	Column13	Column14	Column15	Column16	Column17	Column18	Column19	Column20	Column21	Column22	Column23	Column24	Column25	Column315	Column316	Column317	Column318	Column319	Column320	Column321	Column322	Column323	Column324	Column325	Column326	Column327	Column328	Column329
Accumbens	Alzheimer's disease	MR Egger	25	0.0452766	0.0673188	0.507922	0.0313833	-0.0600738	0.12284
Accumbens	Alzheimer's disease	Weighted median	25	0.0631763	0.0592912	0.286638	0.0437905	-0.0367606	0.124342
Accumbens	Alzheimer's disease	Inverse variance weighted	25	0.0910144	0.0539034	0.0913205	0.0630863	-0.0101451	0.136318
Accumbens	Alzheimer's disease	Weighted mode	25	0.0571185	0.0598102	0.349101	0.0395915	-0.0416647	0.120848
Amygdala	Alzheimer's disease	MR Egger	25	-0.0409991	0.0563863	0.474495	-0.0284184	-0.105023	0.0481862
Amygdala	Alzheimer's disease	Weighted median	25	-0.0232266	0.0464211	0.616831	-0.0160995	-0.0791657	0.0469668
Amygdala	Alzheimer's disease	Inverse variance weighted	25	0.0457333	0.0500879	0.361211	0.0316999	-0.036348	0.0997477
Amygdala	Alzheimer's disease	Weighted mode	25	-0.0197823	0.0506203	0.699394	-0.0137121	-0.0824832	0.0550591
Banks of the superior temporal sulcus	Alzheimer's disease	MR Egger	25	0.0505704	0.0607672	0.413855	0.0350527	-0.0475037	0.117609
Banks of the superior temporal sulcus	Alzheimer's disease	Weighted median	25	0.00466082	0.056192	0.933896	0.00323064	-0.0731101	0.0795714
Banks of the superior temporal sulcus	Alzheimer's disease	Inverse variance weighted	25	-0.0349986	0.0486287	0.471703	-0.0242592	-0.0903246	0.0418063
Banks of the superior temporal sulcus	Alzheimer's disease	Weighted mode	25	0.00666991	0.0552316	0.904884	0.00462323	-0.0704127	0.0796591
Caudate	Alzheimer's disease	MR Egger	25	0.0269893	0.0587385	0.650202	0.0187075	-0.0610927	0.0985077
Caudate	Alzheimer's disease	Weighted median	25	0.00128527	0.053043	0.980669	0.00089088	-0.0711716	0.0729534
Caudate	Alzheimer's disease	Inverse variance weighted	25	-0.011699	0.0470044	0.803445	-0.0081091	-0.0719678	0.0557496
Caudate	Alzheimer's disease	Weighted mode	25	0.0114843	0.0526576	0.8292	0.00796032	-0.0635787	0.0794993
Caudal anterior cingulate	Alzheimer's disease	MR Egger	25	0.0859086	0.0706358	0.236237	0.0595473	-0.0364163	0.155511
Caudal anterior cingulate	Alzheimer's disease	Weighted median	25	0.119195	0.0636731	0.0612099	0.0826194	-0.00388491	0.169124
Caudal anterior cingulate	Alzheimer's disease	Inverse variance weighted	25	0.0532871	0.0560731	0.341952	0.0369358	-0.0392433	0.113115
Caudal anterior cingulate	Alzheimer's disease	Weighted mode	25	0.108939	0.0648088	0.105746	0.075511	-0.0125362	0.163558
Caudal middle frontal	Alzheimer's disease	MR Egger	25	-0.042878	0.0505831	0.405355	-0.0297207	-0.0984413	0.0389998
Caudal middle frontal	Alzheimer's disease	Weighted median	25	-0.0199032	0.0450926	0.658935	-0.0137958	-0.0750572	0.0474656
Caudal middle frontal	Alzheimer's disease	Inverse variance weighted	25	-0.0149302	0.0404814	0.712265	-0.0103488	-0.0653455	0.0446479
Caudal middle frontal	Alzheimer's disease	Weighted mode	25	-0.0242188	0.0455834	0.600089	-0.0167872	-0.0787154	0.045141
Cuneus	Alzheimer's disease	MR Egger	25	0.0340798	0.0674806	0.618342	0.0236223	-0.0680547	0.115299
Cuneus	Alzheimer's disease	Weighted median	25	0.0363716	0.0543893	0.503669	0.0252109	-0.0486807	0.0991024
Cuneus	Alzheimer's disease	Inverse variance weighted	25	0.049636	0.0531006	0.349916	0.034405	-0.0377358	0.106546
Cuneus	Alzheimer's disease	Weighted mode	25	0.0342457	0.0561268	0.547498	0.0237373	-0.0525148	0.0999894
Entorhinal	Alzheimer's disease	MR Egger	25	-0.0161392	0.0816699	0.845082	-0.0111869	-0.122141	0.0997673
Entorhinal	Alzheimer's disease	Weighted median	25	0.0149727	0.0645691	0.816626	0.0103783	-0.0773432	0.0980998
Entorhinal	Alzheimer's disease	Inverse variance weighted	25	0.00468073	0.0643485	0.942013	0.00324443	-0.0841774	0.0906663
Entorhinal	Alzheimer's disease	Weighted mode	25	-0.00204143	0.0672018	0.976017	-0.00141501	-0.0927133	0.0898833
Frontal pole	Alzheimer's disease	MR Egger	25	-0.0288148	0.0798072	0.721354	-0.0199729	-0.128396	0.0884507
Frontal pole	Alzheimer's disease	Weighted median	25	-0.0250526	0.0592646	0.672496	-0.0173651	-0.0978801	0.0631498
Frontal pole	Alzheimer's disease	Inverse variance weighted	25	-0.00192718	0.0630792	0.975627	-0.00133582	-0.0870332	0.0843615
Frontal pole	Alzheimer's disease	Weighted mode	25	-0.0341718	0.0576041	0.558584	-0.0236861	-0.101945	0.0545729
Fusiform	Alzheimer's disease	MR Egger	25	0.045455	0.0689489	0.516278	0.031507	-0.0621648	0.125179
Fusiform	Alzheimer's disease	Weighted median	25	0.0326832	0.0545541	0.549108	0.0226543	-0.0514613	0.0967698
Fusiform	Alzheimer's disease	Inverse variance weighted	25	0.0162017	0.0547162	0.76715	0.0112302	-0.0631055	0.0855659
Fusiform	Alzheimer's disease	Weighted mode	25	0.0457345	0.05511	0.414787	0.0317008	-0.04317	0.106572
Hippocampus	Alzheimer's disease	MR Egger	25	0.0853435	0.0585371	0.158378	0.0591556	-0.020371	0.138682
Hippocampus	Alzheimer's disease	Weighted median	25	0.0623014	0.0465925	0.181172	0.0431841	-0.0201151	0.106483
Hippocampus	Alzheimer's disease	Inverse variance weighted	25	0.0597013	0.0464199	0.198404	0.0413818	-0.0216829	0.104446
Hippocampus	Alzheimer's disease	Weighted mode	25	0.0688221	0.0450959	0.14005	0.0477039	-0.013562	0.10897
Estimated total intracranial volumeme	Alzheimer's disease	MR Egger	25	0.0588203	0.0669368	0.388629	0.0407711	-0.0501672	0.131709
Estimated total intracranial volumeme	Alzheimer's disease	Weighted median	25	0.0683786	0.0512186	0.181865	0.0473965	-0.0221875	0.11698
Estimated total intracranial volumeme	Alzheimer's disease	Inverse variance weighted	25	0.0198182	0.0535391	0.711261	0.0137369	-0.0589996	0.0864735
Estimated total intracranial volumeme	Alzheimer's disease	Weighted mode	25	0.0437656	0.0525447	0.413102	0.030336	-0.0410496	0.101722
Inferior parietal	Alzheimer's disease	MR Egger	25	-0.00940449	0.0471118	0.843532	-0.0065187	-0.0705233	0.0574859
Inferior parietal	Alzheimer's disease	Weighted median	25	-0.0402849	0.0417052	0.334072	-0.0279234	-0.0845828	0.028736
Inferior parietal	Alzheimer's disease	Inverse variance weighted	25	-0.0257664	0.0371606	0.488071	-0.0178599	-0.068345	0.0326253
Inferior parietal	Alzheimer's disease	Weighted mode	25	-0.030019	0.0427618	0.489429	-0.0208076	-0.0789024	0.0372873
Inferior temporal	Alzheimer's disease	MR Egger	25	0.0106519	0.0567964	0.852878	0.00738334	-0.0697784	0.0845451
Inferior temporal	Alzheimer's disease	Weighted median	25	0.0150746	0.053108	0.776527	0.0104489	-0.061702	0.0825998
Inferior temporal	Alzheimer's disease	Inverse variance weighted	25	0.0104284	0.0455946	0.819087	0.0072284	-0.054715	0.0691718
Inferior temporal	Alzheimer's disease	Weighted mode	25	0.0243436	0.0525161	0.64715	0.0168737	-0.0544731	0.0882204
Insula	Alzheimer's disease	MR Egger	25	0.0340844	0.0699961	0.630904	0.0236255	-0.071469	0.11872
Insula	Alzheimer's disease	Weighted median	25	0.0603552	0.0555461	0.277223	0.0418351	-0.0336281	0.117298
Insula	Alzheimer's disease	Inverse variance weighted	25	0.0636162	0.0555244	0.251905	0.0440954	-0.0313383	0.119529
Insula	Alzheimer's disease	Weighted mode	25	0.0629225	0.0579128	0.288049	0.0436145	-0.035064	0.122293
Isthmus cingulate	Alzheimer's disease	MR Egger	25	0.146553	0.0745496	0.0615013	0.101583	0.000302294	0.202864
Isthmus cingulate	Alzheimer's disease	Weighted median	25	0.14076	0.0634672	0.0265658	0.0975674	0.0113429	0.183792
Isthmus cingulate	Alzheimer's disease	Inverse variance weighted	25	0.150088	0.0587142	0.0105809	0.104033	0.0242657	0.1838
Isthmus cingulate	Alzheimer's disease	Weighted mode	25	0.149043	0.0628994	0.0261956	0.103308	0.0178553	0.188762
Lateral occipital	Alzheimer's disease	MR Egger	25	0.0108684	0.0491244	0.826856	0.00753343	-0.0592055	0.0742724
Lateral occipital	Alzheimer's disease	Weighted median	25	-9.78367e-05	0.042451	0.998161	-6.78152e-05	-0.0577404	0.0576048
Lateral occipital	Alzheimer's disease	Inverse variance weighted	25	0.0122028	0.0393428	0.756436	0.00845831	-0.0449916	0.0619083
Lateral occipital	Alzheimer's disease	Weighted mode	25	0.00317119	0.0446573	0.943977	0.0021981	-0.0584719	0.0628681
Lateral orbitofrontal	Alzheimer's disease	MR Egger	25	0.0247075	0.0860855	0.776674	0.0171259	-0.0998271	0.134079
Lateral orbitofrontal	Alzheimer's disease	Weighted median	25	0.0274288	0.0527166	0.602849	0.0190122	-0.0526068	0.0906313
Lateral orbitofrontal	Alzheimer's disease	Inverse variance weighted	25	0.0313706	0.0675704	0.642457	0.0217445	-0.0700546	0.113544
Lateral orbitofrontal	Alzheimer's disease	Weighted mode	25	0.0363097	0.0520239	0.491921	0.0251679	-0.0455101	0.095846
Lateral ventricles	Alzheimer's disease	MR Egger	25	-0.0111469	0.0684157	0.871997	-0.00772647	-0.100674	0.085221
Lateral ventricles	Alzheimer's disease	Weighted median	25	-0.0121077	0.0615648	0.844088	-0.00839245	-0.0920324	0.0752475
Lateral ventricles	Alzheimer's disease	Inverse variance weighted	25	-0.0108278	0.0547524	0.843233	-0.00750529	-0.0818902	0.0668796
Lateral ventricles	Alzheimer's disease	Weighted mode	25	-0.0227984	0.0611981	0.712765	-0.0158026	-0.0989444	0.0673391
Lingual	Alzheimer's disease	MR Egger	25	0.00721866	0.0704459	0.919271	0.0050036	-0.0907019	0.100709
Lingual	Alzheimer's disease	Weighted median	25	0.0158406	0.0656178	0.80924	0.0109799	-0.0781664	0.100126
Lingual	Alzheimer's disease	Inverse variance weighted	25	0.064542	0.0564117	0.252572	0.0447371	-0.031902	0.121376
Lingual	Alzheimer's disease	Weighted mode	25	0.0239516	0.0637419	0.710397	0.016602	-0.0699958	0.1032
Medial orbitofrontal	Alzheimer's disease	MR Egger	25	0.0272723	0.0664747	0.685408	0.0189037	-0.0714067	0.109214
Medial orbitofrontal	Alzheimer's disease	Weighted median	25	0.0267083	0.0616769	0.664989	0.0185128	-0.0652795	0.102305
Medial orbitofrontal	Alzheimer's disease	Inverse variance weighted	25	0.0293653	0.0532453	0.581284	0.0203545	-0.051983	0.0926919
Medial orbitofrontal	Alzheimer's disease	Weighted mode	25	0.0221466	0.0563954	0.698005	0.0153509	-0.0612661	0.0919678
Middle temporal	Alzheimer's disease	MR Egger	25	0.0536402	0.0475095	0.270519	0.0371805	-0.0273644	0.101725
Middle temporal	Alzheimer's disease	Weighted median	25	0.034401	0.0423698	0.416836	0.023845	-0.0337173	0.0814072
Middle temporal	Alzheimer's disease	Inverse variance weighted	25	0.0163096	0.0381002	0.668599	0.0113049	-0.0404567	0.0630666
Middle temporal	Alzheimer's disease	Weighted mode	25	0.0391358	0.0407036	0.345897	0.0271269	-0.0281718	0.0824256
Pallidum	Alzheimer's disease	MR Egger	25	0.0282886	0.0490793	0.569953	0.0196081	-0.0470694	0.0862857
Pallidum	Alzheimer's disease	Weighted median	25	0.0342946	0.0429841	0.424961	0.0237712	-0.0346256	0.082168
Pallidum	Alzheimer's disease	Inverse variance weighted	25	0.0385798	0.0392756	0.325961	0.0267415	-0.0266172	0.0801001
Pallidum	Alzheimer's disease	Weighted mode	25	0.0350799	0.0452234	0.445501	0.0243155	-0.0371235	0.0857546
Paracentral	Alzheimer's disease	MR Egger	25	-0.015515	0.0505314	0.761578	-0.0107542	-0.0794045	0.0578961
Paracentral	Alzheimer's disease	Weighted median	25	-0.0189855	0.0440015	0.666124	-0.0131597	-0.0729388	0.0466193
Paracentral	Alzheimer's disease	Inverse variance weighted	25	0.0030534	0.0405911	0.940037	0.00211646	-0.0530294	0.0572623
Paracentral	Alzheimer's disease	Weighted mode	25	-0.014059	0.0431285	0.747265	-0.00974498	-0.068338	0.048848
Parahippocampal	Alzheimer's disease	MR Egger	25	0.029972	0.0739609	0.689045	0.020775	-0.079706	0.121256
Parahippocampal	Alzheimer's disease	Weighted median	25	0.00348921	0.0684404	0.95934	0.00241854	-0.0905625	0.0953995
Parahippocampal	Alzheimer's disease	Inverse variance weighted	25	-0.0225211	0.0592033	0.703647	-0.0156104	-0.0960422	0.0648214
Parahippocampal	Alzheimer's disease	Weighted mode	25	0.0110041	0.0680193	0.872834	0.00762745	-0.0847815	0.100036
Pars opercularis	Alzheimer's disease	MR Egger	25	-0.0800837	0.066901	0.243481	-0.0555098	-0.146399	0.0353799
Pars opercularis	Alzheimer's disease	Weighted median	25	-0.00760565	0.0469604	0.871338	-0.00527183	-0.0690708	0.0585271
Pars opercularis	Alzheimer's disease	Inverse variance weighted	25	0.0214681	0.0591846	0.716806	0.0148805	-0.0655259	0.0952869
Pars opercularis	Alzheimer's disease	Weighted mode	25	-0.0185937	0.0492338	0.709001	-0.0128882	-0.0797756	0.0539993
Pars orbitalis	Alzheimer's disease	MR Egger	25	0.0317147	0.0622312	0.615168	0.021983	-0.0625624	0.106528
Pars orbitalis	Alzheimer's disease	Weighted median	25	0.0297071	0.0574523	0.605104	0.0205914	-0.0574614	0.0986442
Pars orbitalis	Alzheimer's disease	Inverse variance weighted	25	0.0391891	0.0497561	0.430917	0.0271638	-0.0404333	0.0947609
Pars orbitalis	Alzheimer's disease	Weighted mode	25	0.0232945	0.0573317	0.688114	0.0161465	-0.0617426	0.0940356
Pars triangularis	Alzheimer's disease	MR Egger	25	-0.0489952	0.0546245	0.379041	-0.0339609	-0.108172	0.0402502
Pars triangularis	Alzheimer's disease	Weighted median	25	-0.0277051	0.0497724	0.577776	-0.0192037	-0.086823	0.0484155
Pars triangularis	Alzheimer's disease	Inverse variance weighted	25	-0.00900243	0.0437679	0.837037	-0.00624001	-0.0657018	0.0532217
Pars triangularis	Alzheimer's disease	Weighted mode	25	-0.0310679	0.0516794	0.553366	-0.0215346	-0.0917446	0.0486754
Pericalcarine	Alzheimer's disease	MR Egger	25	0.00591293	0.0699594	0.933375	0.00409853	-0.0909461	0.0991432
Pericalcarine	Alzheimer's disease	Weighted median	25	0.0443506	0.0634456	0.484531	0.0307415	-0.0554537	0.116937
Pericalcarine	Alzheimer's disease	Inverse variance weighted	25	0.0720856	0.0561321	0.199067	0.0499659	-0.0262934	0.126225
Pericalcarine	Alzheimer's disease	Weighted mode	25	0.0430384	0.0655383	0.517627	0.029832	-0.0592063	0.11887
Postcentral	Alzheimer's disease	MR Egger	25	0.00198737	0.054868	0.971419	0.00137754	-0.0731644	0.0759195
Postcentral	Alzheimer's disease	Weighted median	25	-0.0122187	0.0478724	0.798542	-0.00846935	-0.0735072	0.0565685
Postcentral	Alzheimer's disease	Inverse variance weighted	25	-0.018767	0.0439549	0.669409	-0.0130083	-0.072724	0.0467074
Postcentral	Alzheimer's disease	Weighted mode	25	-0.0153613	0.0498388	0.760574	-0.0106477	-0.0783571	0.0570617
Posterior cingulate	Alzheimer's disease	MR Egger	25	0.0233294	0.079204	0.770981	0.0161707	-0.0914333	0.123775
Posterior cingulate	Alzheimer's disease	Weighted median	25	0.0356212	0.0568285	0.530778	0.0246907	-0.0525147	0.101896
Posterior cingulate	Alzheimer's disease	Inverse variance weighted	25	0.0374666	0.0621759	0.546781	0.0259698	-0.0585003	0.11044
Posterior cingulate	Alzheimer's disease	Weighted mode	25	0.04325	0.0569049	0.454632	0.0299786	-0.0473305	0.107288
Precentral	Alzheimer's disease	MR Egger	25	-0.0328521	0.0525845	0.538286	-0.0227713	-0.094211	0.0486684
Precentral	Alzheimer's disease	Weighted median	25	-0.0396093	0.0435258	0.362812	-0.0274551	-0.0865878	0.0316777
Precentral	Alzheimer's disease	Inverse variance weighted	25	-0.0391048	0.0413522	0.344326	-0.0271054	-0.0832852	0.0290744
Precentral	Alzheimer's disease	Weighted mode	25	-0.045661	0.0461547	0.332384	-0.0316498	-0.0943541	0.0310545
Precuneus	Alzheimer's disease	MR Egger	25	0.0692478	0.0548222	0.219197	0.0479989	-0.0264809	0.122479
Precuneus	Alzheimer's disease	Weighted median	25	0.0554093	0.0427315	0.19474	0.0384068	-0.0196469	0.0964605
Precuneus	Alzheimer's disease	Inverse variance weighted	25	0.0344855	0.0439899	0.433075	0.0239035	-0.0358597	0.0836668
Precuneus	Alzheimer's disease	Weighted mode	25	0.0543557	0.0410549	0.197984	0.0376765	-0.0180994	0.0934524
Putamen	Alzheimer's disease	MR Egger	25	-0.0240092	0.0547283	0.664974	-0.0166419	-0.0909941	0.0577103
Putamen	Alzheimer's disease	Weighted median	25	-0.00780724	0.0510091	0.878354	-0.00541156	-0.0747109	0.0638878
Putamen	Alzheimer's disease	Inverse variance weighted	25	-0.00861705	0.0437884	0.843993	-0.00597288	-0.0654625	0.0535167
Putamen	Alzheimer's disease	Weighted mode	25	-0.0111197	0.0511352	0.82969	-0.00770762	-0.0771783	0.061763
Rostral anterior cingulate	Alzheimer's disease	MR Egger	25	0.0628999	0.0932046	0.506494	0.0435989	-0.083026	0.170224
Rostral anterior cingulate	Alzheimer's disease	Weighted median	25	0.0364242	0.0598706	0.542934	0.0252473	-0.056091	0.106586
Rostral anterior cingulate	Alzheimer's disease	Inverse variance weighted	25	0.0441432	0.073192	0.546432	0.0305977	-0.0688386	0.130034
Rostral anterior cingulate	Alzheimer's disease	Weighted mode	25	0.0425092	0.0606114	0.489836	0.0294652	-0.0528796	0.11181
Rostral middle frontal	Alzheimer's disease	MR Egger	25	0.0117558	0.0541047	0.829907	0.00814853	-0.0653565	0.0816535
Rostral middle frontal	Alzheimer's disease	Weighted median	25	0.0117732	0.0433532	0.785957	0.00816055	-0.0507378	0.0670589
Rostral middle frontal	Alzheimer's disease	Inverse variance weighted	25	0.0314052	0.0427525	0.462594	0.0217684	-0.0363138	0.0798506
Rostral middle frontal	Alzheimer's disease	Weighted mode	25	0.00591593	0.0428297	0.891293	0.00410061	-0.0540865	0.0622877
Superior frontal	Alzheimer's disease	MR Egger	25	0.0107226	0.0419198	0.800388	0.00743233	-0.0495185	0.0643832
Superior frontal	Alzheimer's disease	Weighted median	25	0.0105151	0.0387181	0.785944	0.00728853	-0.0453126	0.0598897
Superior frontal	Alzheimer's disease	Inverse variance weighted	25	0.0157433	0.0336237	0.639628	0.0109124	-0.0347677	0.0565925
Superior frontal	Alzheimer's disease	Weighted mode	25	0.00870569	0.0363761	0.812886	0.00603433	-0.043385	0.0554537
Superior parietal	Alzheimer's disease	MR Egger	25	-0.0448535	0.0465313	0.345101	-0.0310901	-0.0943061	0.0321259
Superior parietal	Alzheimer's disease	Weighted median	25	-0.0520748	0.0415954	0.210592	-0.0360955	-0.0926057	0.0204146
Superior parietal	Alzheimer's disease	Inverse variance weighted	25	-0.0514004	0.0365211	0.159304	-0.035628	-0.0852444	0.0139883
Superior parietal	Alzheimer's disease	Weighted mode	25	-0.05038	0.0379622	0.196961	-0.0349207	-0.086495	0.0166535
Superior temporal	Alzheimer's disease	MR Egger	25	0.0392661	0.0501303	0.441453	0.0272172	-0.0408883	0.0953227
Superior temporal	Alzheimer's disease	Weighted median	25	0.0322943	0.0446081	0.469092	0.0223847	-0.0382184	0.0829879
Superior temporal	Alzheimer's disease	Inverse variance weighted	25	0.0259863	0.0402172	0.518183	0.0180123	-0.0366255	0.0726502
Superior temporal	Alzheimer's disease	Weighted mode	25	0.0330882	0.0441379	0.460748	0.022935	-0.0370294	0.0828994
Supramarginal	Alzheimer's disease	MR Egger	25	0.0244494	0.0462978	0.602495	0.016947	-0.0459517	0.0798457
Supramarginal	Alzheimer's disease	Weighted median	25	0.0014559	0.0416036	0.972084	0.00100915	-0.0555121	0.0575304
Supramarginal	Alzheimer's disease	Inverse variance weighted	25	0.0173645	0.0370854	0.63962	0.0120362	-0.0383469	0.0624192
Supramarginal	Alzheimer's disease	Weighted mode	25	0.0125283	0.0430235	0.773403	0.00868396	-0.0497664	0.0671343
Temporal pole	Alzheimer's disease	MR Egger	25	-0.0203842	0.0682346	0.767823	-0.0141293	-0.106831	0.0785721
Temporal pole	Alzheimer's disease	Weighted median	25	-0.0153803	0.0594781	0.795954	-0.0106608	-0.0914658	0.0701443
Temporal pole	Alzheimer's disease	Inverse variance weighted	25	0.00860908	0.0547566	0.875068	0.00596736	-0.0684232	0.0803579
Temporal pole	Alzheimer's disease	Weighted mode	25	-0.0185909	0.0583553	0.7528	-0.0128862	-0.0921658	0.0663934
Thalamus	Alzheimer's disease	MR Egger	25	-0.0318518	0.0434951	0.471379	-0.022078	-0.081169	0.0370131
Thalamus	Alzheimer's disease	Weighted median	25	-0.0384781	0.0390723	0.324726	-0.026671	-0.0797534	0.0264114
Thalamus	Alzheimer's disease	Inverse variance weighted	25	-0.0478289	0.0349054	0.170611	-0.0331525	-0.0805738	0.0142689
Thalamus	Alzheimer's disease	Weighted mode	25	-0.032343	0.0374815	0.396731	-0.0224185	-0.0733396	0.0285027
Mean thickness	Alzheimer's disease	MR Egger	25	-0.152853	0.0768789	0.0588158	-0.105949	-0.210395	-0.00150404
Mean thickness	Alzheimer's disease	Weighted median	25	-0.131484	0.0654565	0.0445665	-0.0911377	-0.180065	-0.00221062
Mean thickness	Alzheimer's disease	Inverse variance weighted	25	-0.108684	0.0614608	0.077003	-0.075334	-0.158833	0.0081647
Mean thickness	Alzheimer's disease	Weighted mode	25	-0.13791	0.0617367	0.0350732	-0.0955919	-0.179465	-0.0117184
Transverse temporal	Alzheimer's disease	MR Egger	25	0.0573266	0.066994	0.400992	0.0397358	-0.0512801	0.130752
Transverse temporal	Alzheimer's disease	Weighted median	25	0.0574987	0.0585769	0.3263	0.0398551	-0.0397257	0.119436
Transverse temporal	Alzheimer's disease	Inverse variance weighted	25	0.0477972	0.0526684	0.364135	0.0331305	-0.0384231	0.104684
Transverse temporal	Alzheimer's disease	Weighted mode	25	0.0665553	0.0596686	0.275717	0.0461326	-0.0349313	0.127197
			25	0.0302164	0.0313873	0.3453	0.0209444	-0.0313027	0.0635863
			25	-0.0113323	0.0383951	0.767879	-0.00785497	-0.0865867	0.0443074
			25	-0.0131517	0.0480018	0.786543	-0.00911605	-0.107235	0.0560977
			25	-0.00642574	0.0444191	0.884978	-0.00445398	-0.0934873	0.0558925
			25	-0.0160653	0.0457793	0.728703	-0.0111357	-0.105793	0.0510587
			25	0.0911266	0.060721	0.133422	0.0631642	-0.0278866	0.145658
			25	0.0765231	0.0774345	0.333323	0.0530418	-0.0752486	0.158242
			25	0.0719411	0.0512213	0.160166	0.0498658	-0.0284527	0.119453
			25	0.0762157	0.0534736	0.166948	0.0528287	-0.0285925	0.125476
			25	0.0278422	0.0324816	0.391353	0.0192987	-0.0358218	0.0634272
			25	0.00470072	0.0407119	0.90908	0.00325829	-0.0750947	0.0585682
			25	0.0129144	0.0306283	0.673281	0.00895158	-0.047117	0.0505622
			25	0.00948297	0.0315401	0.76626	0.00657309	-0.0523357	0.0494225
			25	0.00263525	0.0239659	0.912442	0.00182662	-0.0443379	0.0343859
			25	0.00282438	0.0299293	0.925634	0.00195771	-0.0558371	0.0426188
			25	-0.00236265	0.0258293	0.927118	-0.00163767	-0.052988	0.0334532
			25	-0.00143236	0.0264046	0.957188	-0.000992836	-0.0531853	0.0348796
			25	-0.0650414	0.0278397	0.0194767	-0.0450832	-0.119607	-0.00726105
			25	-0.0459617	0.0349477	0.201419	-0.0318582	-0.114459	0.0156206
			25	-0.0586161	0.0303154	0.0531691	-0.0406296	-0.118034	0.000555896
			25	-0.0577037	0.0293595	0.0610407	-0.0399972	-0.115248	-0.00011023
			25	0.0187681	0.0292658	0.521328	0.0130091	-0.0385929	0.0527687
			25	0.0317616	0.0365363	0.393656	0.0220155	-0.0398496	0.0716526
			25	0.0261162	0.0321887	0.417165	0.0181024	-0.0369736	0.0618329
			25	0.0272872	0.0317037	0.397923	0.018914	-0.034852	0.0619857
			25	0.00445953	0.0268475	0.868074	0.00309111	-0.0481615	0.0395652
			25	0.0157762	0.0340674	0.647652	0.0109353	-0.0509958	0.0572181
			25	-0.00882146	0.0292241	0.762762	-0.00611457	-0.0661008	0.0335884
			25	-0.00261588	0.0285238	0.927691	-0.00181319	-0.0585225	0.0369383
			25	0.0205128	0.0470409	0.662791	0.0142184	-0.0716873	0.0781267
			25	-0.0249446	0.0582376	0.672399	-0.0172903	-0.13909	0.0618294
			25	-0.00779928	0.0510103	0.87848	-0.00540605	-0.107779	0.0638949
			25	-0.0107735	0.0556509	0.848125	-0.00746762	-0.119849	0.0681379
			25	-0.0220772	0.0308318	0.473958	-0.0153028	-0.0825076	0.0265843
			25	-0.0114514	0.03846	0.768567	-0.00793753	-0.086833	0.044313
			25	-0.0149438	0.0352252	0.671393	-0.0103583	-0.0839853	0.0374976
			25	-0.011515	0.0350315	0.745231	-0.00798159	-0.0801768	0.0396112
			25	0.00693257	0.0501021	0.889949	0.00480529	-0.0912676	0.0728725
			25	0.0119402	0.0639382	0.853497	0.00827634	-0.113379	0.0951408
			25	0.0106044	0.0492242	0.829432	0.00735039	-0.085875	0.0742248
			25	0.0174246	0.0480771	0.720203	0.0120778	-0.0768066	0.0773939
[truncated: 5,000 more columns]

## Sheet: Table 6
Table 6: Mendelian randomization results of Alzheimer's disease on brain measures in ALSPAC (including psychotic experiences cases)
Outcome	Exposure	Method	No. of SNPs	Beta	se	pval	Beta per doubling in genetic liability to AD	Lower 95% CI	Upper 95% CI
Amygdala	Alzheimer's disease	Inverse variance weighted	25	0.0381768	0.0438155	0.383586	0.0264621	-0.0477015	0.124055
Banks of the superior temporal sulcus	Alzheimer's disease	Inverse variance weighted	25	-0.0081081	0.0392491	0.836338	-0.0056201	-0.0850364	0.0688202
Caudal anterior cingulate	Alzheimer's disease	Inverse variance weighted	25	0.0647367	0.0472778	0.170911	0.0448721	-0.0279278	0.157401
Caudal middle frontal	Alzheimer's disease	Inverse variance weighted	25	-0.035023	0.0309262	0.257438	-0.0242761	-0.0956384	0.0255924
Caudate	Alzheimer's disease	Inverse variance weighted	25	0.00899852	0.0423493	0.83173	0.0062373	-0.0740061	0.0920031
Cuneus	Alzheimer's disease	Inverse variance weighted	25	0.0528502	0.0455491	0.24593	0.036633	-0.036426	0.142126
Entorhinal	Alzheimer's disease	Inverse variance weighted	25	0.0533895	0.0518451	0.303109	0.0370068	-0.0482268	0.155006
Estimated total intracranial volumeme	Alzheimer's disease	Inverse variance weighted	25	0.022318	0.0516592	0.665725	0.0154696	-0.0789341	0.12357
Frontal pole	Alzheimer's disease	Inverse variance weighted	25	0.0261649	0.0552891	0.636044	0.0181361	-0.0822018	0.134532
Fusiform	Alzheimer's disease	Inverse variance weighted	25	0.0486731	0.0435609	0.263842	0.0337376	-0.0367063	0.134052
Hippocampus	Alzheimer's disease	Inverse variance weighted	25	0.0796454	0.0416573	0.0558868	0.055206	-0.00200299	0.161294
Inferior parietal	Alzheimer's disease	Inverse variance weighted	25	-0.0121504	0.0295692	0.681137	-0.00842199	-0.0701061	0.0458053
Inferior temporal	Alzheimer's disease	Inverse variance weighted	25	0.0240485	0.0371012	0.516865	0.0166691	-0.0486699	0.0967668
Insula	Alzheimer's disease	Inverse variance weighted	25	0.0336246	0.0396035	0.395864	0.0233068	-0.0439982	0.111247
Isthmus cingulate	Alzheimer's disease	Inverse variance weighted	25	0.135482	0.0467558	0.00375959	0.0939092	0.043841	0.227124
Lateral occipital	Alzheimer's disease	Inverse variance weighted	25	0.0137092	0.029301	0.639875	0.00950247	-0.0437207	0.0711391
Lateral orbitofrontal	Alzheimer's disease	Inverse variance weighted	25	0.0490138	0.0522329	0.348054	0.0339738	-0.0533626	0.15139
Lateral ventricles	Alzheimer's disease	Inverse variance weighted	25	0.00272768	0.0512871	0.957585	0.00189068	-0.097795	0.10325
Lingual	Alzheimer's disease	Inverse variance weighted	25	0.076269	0.0459783	0.0971554	0.0528656	-0.0138485	0.166387
Mean thickness	Alzheimer's disease	Inverse variance weighted	25	-0.00856742	0.054129	0.874238	-0.00593848	-0.11466	0.0975254
Medial orbitofrontal	Alzheimer's disease	Inverse variance weighted	25	0.0308711	0.0433507	0.476388	0.0213982	-0.0540964	0.115839
Middle temporal	Alzheimer's disease	Inverse variance weighted	25	0.0265907	0.0265843	0.317195	0.0184313	-0.0255146	0.078696
Pallidum	Alzheimer's disease	Inverse variance weighted	25	0.0306747	0.0344515	0.373266	0.0212621	-0.0368503	0.0981997
Paracentral	Alzheimer's disease	Inverse variance weighted	25	-0.0133317	0.0311374	0.668536	-0.00924086	-0.0743611	0.0476976
Parahippocampal	Alzheimer's disease	Inverse variance weighted	25	0.0136677	0.0561824	0.807793	0.00947375	-0.0964499	0.123785
Pars opercularis	Alzheimer's disease	Inverse variance weighted	25	0.0213915	0.0378748	0.572214	0.0148274	-0.0528432	0.0956261
Pars orbitalis	Alzheimer's disease	Inverse variance weighted	25	0.0540473	0.0391011	0.166896	0.0374627	-0.0225908	0.130685
Pars triangularis	Alzheimer's disease	Inverse variance weighted	25	0.00699111	0.0319157	0.826611	0.00484587	-0.0555636	0.0695458
Pericalcarine	Alzheimer's disease	Inverse variance weighted	25	0.0812095	0.0467085	0.0820973	0.0562901	-0.0103392	0.172758
Postcentral	Alzheimer's disease	Inverse variance weighted	25	-0.0223817	0.0324536	0.490413	-0.0155138	-0.0859908	0.0412274
Posterior cingulate	Alzheimer's disease	Inverse variance weighted	25	0.00670632	0.0482956	0.889561	0.00464847	-0.087953	0.101366
Precentral	Alzheimer's disease	Inverse variance weighted	25	-0.0400991	0.0329079	0.223024	-0.0277946	-0.104598	0.0244003
Precuneus	Alzheimer's disease	Inverse variance weighted	25	0.00845224	0.0330034	0.797872	0.00585865	-0.0562344	0.0731389
Putamen	Alzheimer's disease	Inverse variance weighted	25	-0.0113323	0.0383951	0.767879	-0.00785497	-0.0865867	0.0639221
Rostral anterior cingulate	Alzheimer's disease	Inverse variance weighted	25	0.0911266	0.060721	0.133422	0.0631642	-0.0278866	0.21014
Rostral middle frontal	Alzheimer's disease	Inverse variance weighted	25	0.0278422	0.0324816	0.391353	0.0192987	-0.0358218	0.0915061
Superior frontal	Alzheimer's disease	Inverse variance weighted	25	0.00263525	0.0239659	0.912442	0.00182662	-0.0443379	0.0496084
Superior parietal	Alzheimer's disease	Inverse variance weighted	25	-0.0650414	0.0278397	0.0194767	-0.0450832	-0.119607	-0.0104755
Superior temporal	Alzheimer's disease	Inverse variance weighted	25	0.0187681	0.0292658	0.521328	0.0130091	-0.0385929	0.0761291
Supramarginal	Alzheimer's disease	Inverse variance weighted	25	0.00445953	0.0268475	0.868074	0.00309111	-0.0481615	0.0570806
Temporal pole	Alzheimer's disease	Inverse variance weighted	25	0.0205128	0.0470409	0.662791	0.0142184	-0.0716873	0.112713
Thalamus	Alzheimer's disease	Inverse variance weighted	25	-0.0220772	0.0308318	0.473958	-0.0153028	-0.0825076	0.0383531
Transverse temporal	Alzheimer's disease	Inverse variance weighted	25	0.00693257	0.0501021	0.889949	0.00480529	-0.0912676	0.105133
Accumbens	Alzheimer's disease	MR Egger	25	0.0806383	0.0605305	0.195847	0.0558942	-0.0380015	0.199278
Amygdala	Alzheimer's disease	MR Egger	25	-0.037706	0.0493347	0.452465	-0.0261358	-0.134402	0.05899
Banks of the superior temporal sulcus	Alzheimer's disease	MR Egger	25	0.0644043	0.0463328	0.177825	0.0446417	-0.0264079	0.155217
Caudal anterior cingulate	Alzheimer's disease	MR Egger	25	0.0612271	0.059107	0.311032	0.0424394	-0.0546225	0.177077
Caudal middle frontal	Alzheimer's disease	MR Egger	25	-0.0532638	0.0389006	0.184151	-0.0369196	-0.129509	0.0229814
Caudate	Alzheimer's disease	MR Egger	25	0.0560626	0.0529567	0.300751	0.0388596	-0.0477325	0.159858
Cuneus	Alzheimer's disease	MR Egger	25	0.0528764	0.0581323	0.372474	0.0366511	-0.0610628	0.166816
Entorhinal	Alzheimer's disease	MR Egger	25	0.0155303	0.0648114	0.812746	0.0107648	-0.1115	0.142561
Estimated total intracranial volumeme	Alzheimer's disease	MR Egger	25	0.0270931	0.0660718	0.685559	0.0187795	-0.102408	0.156594
Frontal pole	Alzheimer's disease	MR Egger	25	-0.00269818	0.0698318	0.969512	-0.00187024	-0.139569	0.134172
Fusiform	Alzheimer's disease	MR Egger	25	0.0376022	0.0554608	0.504539	0.0260638	-0.0711009	0.146305
Hippocampus	Alzheimer's disease	MR Egger	25	0.0883067	0.0530584	0.109613	0.0612095	-0.0156878	0.192301
Inferior parietal	Alzheimer's disease	MR Egger	25	0.00753482	0.0371701	0.841143	0.00522274	-0.0653186	0.0803883
Inferior temporal	Alzheimer's disease	MR Egger	25	-0.00301388	0.0463696	0.948738	-0.00208907	-0.0938983	0.0878705
Insula	Alzheimer's disease	MR Egger	25	-1.46064e-05	0.0492107	0.999766	-1.01244e-05	-0.0964676	0.0964384
Isthmus cingulate	Alzheimer's disease	MR Egger	25	0.123172	0.0593032	0.049157	0.0853767	0.00693831	0.239407
Lateral occipital	Alzheimer's disease	MR Egger	25	0.0312973	0.0366291	0.401676	0.0216936	-0.0404958	0.10309
Lateral orbitofrontal	Alzheimer's disease	MR Egger	25	0.026407	0.0662217	0.693743	0.0183039	-0.103387	0.156201
Lateral ventricles	Alzheimer's disease	MR Egger	25	0.0082591	0.0640624	0.898539	0.00572477	-0.117303	0.133821
Lingual	Alzheimer's disease	MR Egger	25	0.0227109	0.0574948	0.696477	0.015742	-0.089979	0.135401
Mean thickness	Alzheimer's disease	MR Egger	25	-0.117623	0.0690335	0.101884	-0.0815299	-0.252928	0.0176829
Medial orbitofrontal	Alzheimer's disease	MR Egger	25	0.00202003	0.054198	0.97059	0.00140018	-0.104208	0.108248
Middle temporal	Alzheimer's disease	MR Egger	25	0.0433794	0.0332063	0.204343	0.0300683	-0.0217049	0.108464
Pallidum	Alzheimer's disease	MR Egger	25	0.0207997	0.0430553	0.633597	0.0144172	-0.0635887	0.105188
Paracentral	Alzheimer's disease	MR Egger	25	-0.0111012	0.0388513	0.777638	-0.00769477	-0.0872498	0.0650474
Parahippocampal	Alzheimer's disease	MR Egger	25	0.0465343	0.0709866	0.518626	0.0322551	-0.0925995	0.185668
Pars opercularis	Alzheimer's disease	MR Egger	25	-0.0472758	0.0422039	0.2742	-0.0327691	-0.129995	0.0354438
Pars orbitalis	Alzheimer's disease	MR Egger	25	0.057363	0.0489702	0.253437	0.039761	-0.0386186	0.153345
Pars triangularis	Alzheimer's disease	MR Egger	25	-0.0204234	0.0398736	0.613392	-0.0141565	-0.0985758	0.0577289
Pericalcarine	Alzheimer's disease	MR Egger	25	0.0248744	0.058315	0.673672	0.0172416	-0.0894231	0.139172
Postcentral	Alzheimer's disease	MR Egger	25	0.00363521	0.0405506	0.929344	0.00251974	-0.075844	0.0831144
Posterior cingulate	Alzheimer's disease	MR Egger	25	0.0122739	0.0617179	0.844111	0.00850765	-0.108693	0.133241
Precentral	Alzheimer's disease	MR Egger	25	-0.0390632	0.0419669	0.361619	-0.0270766	-0.121318	0.0431918
Precuneus	Alzheimer's disease	MR Egger	25	0.043757	0.0403685	0.289624	0.03033	-0.0353653	0.122879
Putamen	Alzheimer's disease	MR Egger	25	-0.0131517	0.0480018	0.786543	-0.00911605	-0.107235	0.0809319
Rostral anterior cingulate	Alzheimer's disease	MR Egger	25	0.0765231	0.0774345	0.333323	0.0530418	-0.0752486	0.228295
Rostral middle frontal	Alzheimer's disease	MR Egger	25	0.00470072	0.0407119	0.90908	0.00325829	-0.0750947	0.0844961
Superior frontal	Alzheimer's disease	MR Egger	25	0.00282438	0.0299293	0.925634	0.00195771	-0.0558371	0.0614859
Superior parietal	Alzheimer's disease	MR Egger	25	-0.0459617	0.0349477	0.201419	-0.0318582	-0.114459	0.0225357
Superior temporal	Alzheimer's disease	MR Egger	25	0.0317616	0.0365363	0.393656	0.0220155	-0.0398496	0.103373
Supramarginal	Alzheimer's disease	MR Egger	25	0.0157762	0.0340674	0.647652	0.0109353	-0.0509958	0.0825483
Temporal pole	Alzheimer's disease	MR Egger	25	-0.0249446	0.0582376	0.672399	-0.0172903	-0.13909	0.089201
Thalamus	Alzheimer's disease	MR Egger	25	-0.0114514	0.03846	0.768567	-0.00793753	-0.086833	0.0639301
Transverse temporal	Alzheimer's disease	MR Egger	25	0.0119402	0.0639382	0.853497	0.00827634	-0.113379	0.137259
Accumbens	Alzheimer's disease	Weighted median	25	0.0923875	0.0556705	0.0970067	0.0640381	-0.0167267	0.201502
Amygdala	Alzheimer's disease	Weighted median	25	-0.0150978	0.0437645	0.730111	-0.010465	-0.100876	0.0706807
Banks of the superior temporal sulcus	Alzheimer's disease	Weighted median	25	0.0176895	0.0427527	0.679048	0.0122614	-0.0661058	0.101485
Caudal anterior cingulate	Alzheimer's disease	Weighted median	25	0.0818584	0.0546046	0.133845	0.0567399	-0.0251667	0.188884
Caudal middle frontal	Alzheimer's disease	Weighted median	25	-0.0337762	0.0334794	0.31304	-0.0234119	-0.0993959	0.0318435
Caudate	Alzheimer's disease	Weighted median	25	0.0252187	0.0482456	0.601172	0.0174803	-0.0693427	0.11978
Cuneus	Alzheimer's disease	Weighted median	25	0.049038	0.0482254	0.309225	0.0339905	-0.0454838	0.14356
Entorhinal	Alzheimer's disease	Weighted median	25	0.0438851	0.0548135	0.423348	0.0304188	-0.0635493	0.151319
Estimated total intracranial volumeme	Alzheimer's disease	Weighted median	25	0.0465381	0.0492227	0.344424	0.0322577	-0.0499384	0.143015
Frontal pole	Alzheimer's disease	Weighted median	25	0.00621577	0.0511611	0.9033	0.00430844	-0.0940599	0.106491
Fusiform	Alzheimer's disease	Weighted median	25	0.0482511	0.0428447	0.260087	0.0334451	-0.0357245	0.132227
Hippocampus	Alzheimer's disease	Weighted median	25	0.0695547	0.0415307	0.0939783	0.0482116	-0.0118456	0.150955
Inferior parietal	Alzheimer's disease	Weighted median	25	-0.0156056	0.0286281	0.585675	-0.010817	-0.0717166	0.0405055
Inferior temporal	Alzheimer's disease	Weighted median	25	0.0130132	0.0364465	0.721056	0.00902004	-0.058422	0.0844484
Insula	Alzheimer's disease	Weighted median	25	0.0298291	0.0410663	0.467615	0.020676	-0.0506608	0.110319
Isthmus cingulate	Alzheimer's disease	Weighted median	25	0.125993	0.0493928	0.0107466	0.0873315	0.0291828	0.222803
Lateral occipital	Alzheimer's disease	Weighted median	25	0.0124924	0.0342767	0.715517	0.00865906	-0.0546899	0.0796747
Lateral orbitofrontal	Alzheimer's disease	Weighted median	25	0.0311955	0.0398697	0.433958	0.0216231	-0.046949	0.10934
Lateral ventricles	Alzheimer's disease	Weighted median	25	0.00518028	0.058704	0.929683	0.0035907	-0.10988	0.12024
Lingual	Alzheimer's disease	Weighted median	25	0.0544134	0.0512049	0.287937	0.0377165	-0.0459483	0.154775
Mean thickness	Alzheimer's disease	Weighted median	25	-0.0742761	0.0634331	0.241625	-0.0514843	-0.198605	0.0500528
Medial orbitofrontal	Alzheimer's disease	Weighted median	25	0.0120748	0.0500735	0.809445	0.00836964	-0.0860692	0.110219
Middle temporal	Alzheimer's disease	Weighted median	25	0.0382989	0.0310222	0.216992	0.0265468	-0.0225046	0.0991025
Pallidum	Alzheimer's disease	Weighted median	25	0.0243615	0.0391411	0.533677	0.0168861	-0.052355	0.101078
Paracentral	Alzheimer's disease	Weighted median	25	-0.0314702	0.0357173	0.378268	-0.0218135	-0.101476	0.0385357
Parahippocampal	Alzheimer's disease	Weighted median	25	0.0322812	0.05625	0.566044	0.0223756	-0.0779689	0.142531
Pars opercularis	Alzheimer's disease	Weighted median	25	0.000343725	0.0349047	0.992143	0.000238252	-0.0680695	0.0687569
Pars orbitalis	Alzheimer's disease	Weighted median	25	0.0485227	0.0433794	0.263326	0.0336333	-0.0365009	0.133546
Pars triangularis	Alzheimer's disease	Weighted median	25	-0.0108114	0.0360505	0.764257	-0.00749387	-0.0814704	0.0598476
Pericalcarine	Alzheimer's disease	Weighted median	25	0.0591559	0.0526283	0.261	0.0410037	-0.0439957	0.162307
Postcentral	Alzheimer's disease	Weighted median	25	-0.0155972	0.0355566	0.660909	-0.0108112	-0.0852882	0.0540937
Posterior cingulate	Alzheimer's disease	Weighted median	25	0.022535	0.0447115	0.614254	0.0156201	-0.0650995	0.11017
Precentral	Alzheimer's disease	Weighted median	25	-0.0475926	0.0323597	0.141362	-0.0329887	-0.111018	0.0158324
Precuneus	Alzheimer's disease	Weighted median	25	0.0257304	0.0301839	0.393961	0.017835	-0.03343	0.0848908
Putamen	Alzheimer's disease	Weighted median	25	-0.00642574	0.0444191	0.884978	-0.00445398	-0.0934873	0.0806358
Rostral anterior cingulate	Alzheimer's disease	Weighted median	25	0.0719411	0.0512213	0.160166	0.0498658	-0.0284527	0.172335
Rostral middle frontal	Alzheimer's disease	Weighted median	25	0.0129144	0.0306283	0.673281	0.00895158	-0.047117	0.0729458
Superior frontal	Alzheimer's disease	Weighted median	25	-0.00236265	0.0258293	0.927118	-0.00163767	-0.052988	0.0482627
Superior parietal	Alzheimer's disease	Weighted median	25	-0.0586161	0.0303154	0.0531691	-0.0406296	-0.118034	0.000801988
Superior temporal	Alzheimer's disease	Weighted median	25	0.0261162	0.0321887	0.417165	0.0181024	-0.0369736	0.089206
Supramarginal	Alzheimer's disease	Weighted median	25	-0.00882146	0.0292241	0.762762	-0.00611457	-0.0661008	0.0484579
Temporal pole	Alzheimer's disease	Weighted median	25	-0.00779928	0.0510103	0.87848	-0.00540605	-0.107779	0.0921809
Thalamus	Alzheimer's disease	Weighted median	25	-0.0149438	0.0352252	0.671393	-0.0103583	-0.0839853	0.0540976
Transverse temporal	Alzheimer's disease	Weighted median	25	0.0106044	0.0492242	0.829432	0.00735039	-0.085875	0.107084
Accumbens	Alzheimer's disease	Weighted mode	25	0.0955436	0.0501991	0.0690634	0.0662258	-0.0028467	0.193934
Amygdala	Alzheimer's disease	Weighted mode	25	-0.0160768	0.0432178	0.713161	-0.0111436	-0.100784	0.0686301
Banks of the superior temporal sulcus	Alzheimer's disease	Weighted mode	25	0.0233231	0.0405779	0.570794	0.0161663	-0.0562096	0.102856
Caudal anterior cingulate	Alzheimer's disease	Weighted mode	25	0.0873784	0.0574873	0.141587	0.0605661	-0.0252967	0.200053
Caudal middle frontal	Alzheimer's disease	Weighted mode	25	-0.0344327	0.0317555	0.289002	-0.0238669	-0.0966734	0.0278081
Caudate	Alzheimer's disease	Weighted mode	25	0.0268971	0.0493062	0.590437	0.0186436	-0.0697431	0.123537
Cuneus	Alzheimer's disease	Weighted mode	25	0.0508983	0.0496679	0.31569	0.03528	-0.0464508	0.148247
Entorhinal	Alzheimer's disease	Weighted mode	25	0.0319952	0.0515003	0.540284	0.0221773	-0.0689454	0.132936
Estimated total intracranial volumeme	Alzheimer's disease	Weighted mode	25	0.0343385	0.0484644	0.485442	0.0238016	-0.0606518	0.129329
Frontal pole	Alzheimer's disease	Weighted mode	25	-0.00163897	0.0497627	0.973998	-0.00113605	-0.0991739	0.0958959
Fusiform	Alzheimer's disease	Weighted mode	25	0.0469501	0.042825	0.283816	0.0325433	-0.0369869	0.130887
Hippocampus	Alzheimer's disease	Weighted mode	25	0.0686939	0.0424071	0.118328	0.047615	-0.0144241	0.151812
Inferior parietal	Alzheimer's disease	Weighted mode	25	-0.00597384	0.0317681	0.852422	-0.00414075	-0.0682394	0.0562917
Inferior temporal	Alzheimer's disease	Weighted mode	25	0.00991584	0.0377178	0.794875	0.00687314	-0.0640111	0.0838428
Insula	Alzheimer's disease	Weighted mode	25	0.0273129	0.0396359	0.497372	0.0189319	-0.0503734	0.104999
Isthmus cingulate	Alzheimer's disease	Weighted mode	25	0.130638	0.0482074	0.0122253	0.0905515	0.0361516	0.225125
Lateral occipital	Alzheimer's disease	Weighted mode	25	0.0185478	0.0320751	0.568475	0.0128563	-0.0443194	0.081415
Lateral orbitofrontal	Alzheimer's disease	Weighted mode	25	0.0360335	0.037999	0.352441	0.0249766	-0.0384446	0.110512
Lateral ventricles	Alzheimer's disease	Weighted mode	25	-0.00140685	0.060991	0.981788	-0.000975152	-0.120949	0.118136
Lingual	Alzheimer's disease	Weighted mode	25	0.0540909	0.0513581	0.302733	0.037493	-0.0465709	0.154753
Mean thickness	Alzheimer's disease	Weighted mode	25	-0.0770804	0.0613345	0.220949	-0.0534281	-0.197296	0.0431353
Medial orbitofrontal	Alzheimer's disease	Weighted mode	25	0.0088919	0.0474243	0.852847	0.00616339	-0.0840597	0.101843
Middle temporal	Alzheimer's disease	Weighted mode	25	0.0421996	0.0307288	0.182356	0.0292506	-0.0180287	0.102428
Pallidum	Alzheimer's disease	Weighted mode	25	0.0261658	0.0406788	0.526175	0.0181367	-0.0535647	0.105896
Paracentral	Alzheimer's disease	Weighted mode	25	-0.0246114	0.0366133	0.507878	-0.0170593	-0.0963734	0.0471507
Parahippocampal	Alzheimer's disease	Weighted mode	25	0.0259039	0.0562896	0.649522	0.0179552	-0.0844237	0.136232
Pars opercularis	Alzheimer's disease	Weighted mode	25	-0.00489726	0.0341606	0.887203	-0.00339453	-0.071852	0.0620575
Pars orbitalis	Alzheimer's disease	Weighted mode	25	0.0478213	0.0420418	0.266571	0.0331472	-0.0345806	0.130223
Pars triangularis	Alzheimer's disease	Weighted mode	25	-0.0129927	0.0367608	0.726845	-0.00900586	-0.0850438	0.0590584
Pericalcarine	Alzheimer's disease	Weighted mode	25	0.05869	0.050112	0.253025	0.0406808	-0.0395295	0.15691
Postcentral	Alzheimer's disease	Weighted mode	25	-0.0165032	0.0354666	0.645898	-0.0114392	-0.0860177	0.0530112
Posterior cingulate	Alzheimer's disease	Weighted mode	25	0.0266358	0.0460195	0.568121	0.0184625	-0.0635624	0.116834
Precentral	Alzheimer's disease	Weighted mode	25	-0.0433115	0.033255	0.205139	-0.0300212	-0.108491	0.0218684
Precuneus	Alzheimer's disease	Weighted mode	25	0.0302164	0.0313873	0.3453	0.0209444	-0.0313027	0.0917356
Putamen	Alzheimer's disease	Weighted mode	25	-0.0160653	0.0457793	0.728703	-0.0111357	-0.105793	0.0736621
Rostral anterior cingulate	Alzheimer's disease	Weighted mode	25	0.0762157	0.0534736	0.166948	0.0528287	-0.0285925	0.181024
Rostral middle frontal	Alzheimer's disease	Weighted mode	25	0.00948297	0.0315401	0.76626	0.00657309	-0.0523357	0.0713016
Superior frontal	Alzheimer's disease	Weighted mode	25	-0.00143236	0.0264046	0.957188	-0.000992836	-0.0531853	0.0503206
Superior parietal	Alzheimer's disease	Weighted mode	25	-0.0577037	0.0293595	0.0610407	-0.0399972	-0.115248	-0.000159028
Superior temporal	Alzheimer's disease	Weighted mode	25	0.0272872	0.0317037	0.397923	0.018914	-0.034852	0.0894264
Supramarginal	Alzheimer's disease	Weighted mode	25	-0.00261588	0.0285238	0.927691	-0.00181319	-0.0585225	0.0532907
Temporal pole	Alzheimer's disease	Weighted mode	25	-0.0107735	0.0556509	0.848125	-0.00746762	-0.119849	0.0983022
Thalamus	Alzheimer's disease	Weighted mode	25	-0.011515	0.0350315	0.745231	-0.00798159	-0.0801768	0.0571468
Transverse temporal	Alzheimer's disease	Weighted mode	25	0.0174246	0.0480771	0.720203	0.0120778	-0.0768066	0.111656

## Sheet: Table 7
Table 7: Mendelian randomization of effects for Alzheimer's disease on brain measures in IMAGEN (wave 2)
Outcome	Exposure	Method	No. of SNPs	Beta (SD) change in thickness volumeme	Lower 95% CI	Upper 95% CI	Beta (SD) change in thickness/volumeme per doubling in genetic liability to AD	Lower 95% CI per doubling in genetic liability to AD	Upper 95% CI per doubling in genetic liability to AD
Accumbens	Alzheimer's disease	Inverse variance weighted	23	-0.0771428	0.0435393	0.0764279	-0.0534713	0.0301791	0.0529758
Accumbens	Alzheimer's disease	MR Egger	23	-0.106484	0.0545468	0.0643813	-0.0738087	0.0378089	0.0446257
Accumbens	Alzheimer's disease	Weighted median	23	-0.0856095	0.0423734	0.0433463	-0.05934	0.029371	0.0300454
Accumbens	Alzheimer's disease	Weighted mode	23	-0.0935842	0.0406862	0.031299	-0.0648676	0.0282015	0.0216948
Amygdala	Alzheimer's disease	Inverse variance weighted	23	-0.00174801	0.0355703	0.960806	-0.00121163	0.0246555	0.66598
Amygdala	Alzheimer's disease	MR Egger	23	0.023532	0.0444698	0.602238	0.0163112	0.0308241	0.417439
Amygdala	Alzheimer's disease	Weighted median	23	0.0233336	0.038574	0.545243	0.0161736	0.0267375	0.377934
Amygdala	Alzheimer's disease	Weighted mode	23	0.0210318	0.0389327	0.59448	0.0145781	0.0269861	0.412062
Banks of the superior temporal ...	Alzheimer's disease	Inverse variance weighted	23	0.0325312	0.0345237	0.346047	0.0225489	0.02393	0.239861
Banks of the superior temporal ...	Alzheimer's disease	MR Egger	23	0.00967939	0.0430648	0.824336	0.00670924	0.0298502	0.571386
Banks of the superior temporal ...	Alzheimer's disease	Weighted median	23	0.00351778	0.0383532	0.92692	0.00243834	0.0265844	0.642492
Banks of the superior temporal ...	Alzheimer's disease	Weighted mode	23	0.00969964	0.0390218	0.805999	0.00672328	0.0270479	0.558676
Brainstem	Alzheimer's disease	Inverse variance weighted	23	0.0110551	0.0301872	0.714203	0.00766281	0.0209242	0.495048
Brainstem	Alzheimer's disease	MR Egger	23	0.0286138	0.0376554	0.45577	0.0198336	0.0261007	0.315916
Brainstem	Alzheimer's disease	Weighted median	23	0.0193983	0.0345669	0.574674	0.0134459	0.02396	0.398334
Brainstem	Alzheimer's disease	Weighted mode	23	0.0159769	0.0321769	0.624443	0.0110744	0.0223034	0.432831
Caudal anterior cingulate	Alzheimer's disease	Inverse variance weighted	23	-0.0189099	0.0407438	0.642563	-0.0131074	0.0282415	0.445391
Caudal anterior cingulate	Alzheimer's disease	MR Egger	23	-0.0221238	0.0508188	0.667752	-0.0153351	0.0352249	0.46285
Caudal anterior cingulate	Alzheimer's disease	Weighted median	23	-0.0243375	0.0454853	0.592606	-0.0168695	0.031528	0.410763
Caudal anterior cingulate	Alzheimer's disease	Weighted mode	23	-0.0163016	0.0462712	0.727961	-0.0112994	0.0320727	0.504584
Caudal middle frontal	Alzheimer's disease	Inverse variance weighted	23	-0.014019	0.0333835	0.674531	-0.0097172	0.0231397	0.467549
Caudal middle frontal	Alzheimer's disease	MR Egger	23	-0.0439879	0.0411896	0.297672	-0.0304901	0.0285504	0.206331
Caudal middle frontal	Alzheimer's disease	Weighted median	23	-0.040566	0.0338247	0.230412	-0.0281182	0.0234455	0.159709
Caudal middle frontal	Alzheimer's disease	Weighted mode	23	-0.0391605	0.0340468	0.262413	-0.027144	0.0235994	0.181891
Caudate	Alzheimer's disease	Inverse variance weighted	23	0.0164721	0.0361519	0.648652	0.0114176	0.0250586	0.449611
Caudate	Alzheimer's disease	MR Egger	23	-0.0116417	0.0450969	0.798805	-0.00806943	0.0312588	0.553689
Caudate	Alzheimer's disease	Weighted median	23	0.00600933	0.0396762	0.879613	0.00416535	0.0275014	0.609701
Caudate	Alzheimer's disease	Weighted mode	23	0.00618968	0.0396065	0.877238	0.00429036	0.0274531	0.608055
Cuneus	Alzheimer's disease	Inverse variance weighted	23	0.0171193	0.0386628	0.657921	0.0118662	0.026799	0.456036
Cuneus	Alzheimer's disease	MR Egger	23	0.0494215	0.0482217	0.317081	0.0342564	0.0334247	0.219784
Cuneus	Alzheimer's disease	Weighted median	23	0.0402539	0.0445992	0.366754	0.0279019	0.0309138	0.254215
Cuneus	Alzheimer's disease	Weighted mode	23	0.0400196	0.0450994	0.384481	0.0277394	0.0312605	0.266502
Entorhinal	Alzheimer's disease	Inverse variance weighted	23	-0.0164981	0.0428689	0.700349	-0.0114356	0.0297145	0.485445
Entorhinal	Alzheimer's disease	MR Egger	23	-0.0468563	0.0534643	0.390726	-0.0324783	0.0370586	0.270831
Entorhinal	Alzheimer's disease	Weighted median	23	-0.0518375	0.0470211	0.270275	-0.035931	0.0325926	0.18734
Entorhinal	Alzheimer's disease	Weighted mode	23	-0.0457116	0.0475139	0.346471	-0.0316849	0.0329341	0.240156
Estimated total intracranial volumeme	Alzheimer's disease	Inverse variance weighted	23	0.0468059	0.033913	0.167532	0.0324434	0.0235067	0.116125
Estimated total intracranial volumeme	Alzheimer's disease	MR Egger	23	0.0903729	0.0422999	0.0445701	0.0626417	0.02932	0.0308937
Estimated total intracranial volumeme	Alzheimer's disease	Weighted median	23	0.0587105	0.0386378	0.128634	0.040695	0.0267816	0.0891624
Estimated total intracranial volumeme	Alzheimer's disease	Weighted mode	23	0.0640617	0.0394836	0.118943	0.0444042	0.0273679	0.0824451
Frontal pole	Alzheimer's disease	Inverse variance weighted	23	-0.0498333	0.0377251	0.186515	-0.0345418	0.026149	0.129282
Frontal pole	Alzheimer's disease	MR Egger	23	-0.0821673	0.0470459	0.0953302	-0.056954	0.0326097	0.0660778
Frontal pole	Alzheimer's disease	Weighted median	23	-0.080862	0.0432113	0.0613013	-0.0560493	0.0299518	0.0424908
Frontal pole	Alzheimer's disease	Weighted mode	23	-0.0906285	0.0425048	0.0444011	-0.0628189	0.0294621	0.0307765
Fusiform	Alzheimer's disease	Inverse variance weighted	23	-0.0258254	0.0398782	0.517238	-0.0179008	0.0276415	0.358522
Fusiform	Alzheimer's disease	MR Egger	23	-0.00292947	0.0502338	0.954048	-0.00203056	0.0348194	0.661295
Fusiform	Alzheimer's disease	Weighted median	23	-0.00863729	0.0369901	0.815371	-0.00598691	0.0256396	0.565172
Fusiform	Alzheimer's disease	Weighted mode	23	-0.0109554	0.0359866	0.763662	-0.00759368	0.024944	0.52933
Hippocampus	Alzheimer's disease	Inverse variance weighted	23	0.0261685	0.0346766	0.450463	0.0181386	0.024036	0.312237
Hippocampus	Alzheimer's disease	MR Egger	23	0.0268117	0.0442774	0.55131	0.0185844	0.0306907	0.382139
Hippocampus	Alzheimer's disease	Weighted median	23	0.0549512	0.0391286	0.160207	0.0380893	0.0271219	0.111047
Hippocampus	Alzheimer's disease	Weighted mode	23	0.0517729	0.0403515	0.212827	0.0358863	0.0279695	0.147521
Inferior parietal	Alzheimer's disease	Inverse variance weighted	23	0.00304806	0.0267448	0.909263	0.00211276	0.0185381	0.630253
Inferior parietal	Alzheimer's disease	MR Egger	23	-0.00508944	0.03336	0.880201	-0.00352773	0.0231234	0.610108
Inferior parietal	Alzheimer's disease	Weighted median	23	-0.00826511	0.0303015	0.785036	-0.00572893	0.0210034	0.544146
Inferior parietal	Alzheimer's disease	Weighted mode	23	-0.00530923	0.0302185	0.862141	-0.00368008	0.0209459	0.597591
Inferior temporal	Alzheimer's disease	Inverse variance weighted	23	0.0216885	0.0433427	0.616797	0.0150333	0.0300428	0.427531
Inferior temporal	Alzheimer's disease	MR Egger	23	0.0283863	0.0552835	0.612983	0.0196759	0.0383196	0.424888
Inferior temporal	Alzheimer's disease	Weighted median	23	0.0240045	0.0407273	0.555596	0.0166387	0.02823	0.38511
Inferior temporal	Alzheimer's disease	Weighted mode	23	0.0221054	0.0370877	0.557238	0.0153223	0.0257072	0.386248
Insula	Alzheimer's disease	Inverse variance weighted	23	-0.0376097	0.0387849	0.332197	-0.026069	0.0268836	0.230261
Insula	Alzheimer's disease	MR Egger	23	-0.0315427	0.0494651	0.530576	-0.0218638	0.0342866	0.367768
Insula	Alzheimer's disease	Weighted median	23	-0.0492099	0.0373672	0.187863	-0.0341097	0.025901	0.130216
Insula	Alzheimer's disease	Weighted mode	23	-0.0420893	0.0370679	0.2684	-0.0291741	0.0256935	0.186041
Isthmus cingulate	Alzheimer's disease	Inverse variance weighted	23	0.0324208	0.0425327	0.445907	0.0224724	0.0294814	0.309079
Isthmus cingulate	Alzheimer's disease	MR Egger	23	-0.0424182	0.0530527	0.432924	-0.029402	0.0367733	0.30008
Isthmus cingulate	Alzheimer's disease	Weighted median	23	-0.0167189	0.0485497	0.730571	-0.0115887	0.0336521	0.506393
Isthmus cingulate	Alzheimer's disease	Weighted mode	23	-0.00556664	0.0463676	0.90553	-0.0038585	0.0321396	0.627665
Lateral occipital	Alzheimer's disease	Inverse variance weighted	23	0.00526507	0.0311824	0.865917	0.00364947	0.021614	0.600208
Lateral occipital	Alzheimer's disease	MR Egger	23	0.0173235	0.0388959	0.660602	0.0120077	0.0269606	0.457894
Lateral occipital	Alzheimer's disease	Weighted median	23	0.00750181	0.0351657	0.831072	0.00519986	0.024375	0.576055
Lateral occipital	Alzheimer's disease	Weighted mode	23	0.014504	0.0333935	0.668274	0.0100534	0.0231466	0.463213
Lateral orbitofrontal	Alzheimer's disease	Inverse variance weighted	23	-0.00830414	0.0332201	0.802608	-0.00575599	0.0230264	0.556325
Lateral orbitofrontal	Alzheimer's disease	MR Egger	23	-0.0167734	0.0414387	0.689735	-0.0116264	0.0287231	0.478088
Lateral orbitofrontal	Alzheimer's disease	Weighted median	23	-0.0126889	0.0374118	0.734483	-0.00879526	0.0259319	0.509105
Lateral orbitofrontal	Alzheimer's disease	Weighted mode	23	-0.00616887	0.0347823	0.860851	-0.00427594	0.0241093	0.596696
Lateral ventricles	Alzheimer's disease	Inverse variance weighted	23	0.0105151	0.0417614	0.801203	0.00728854	0.0289468	0.555351
Lateral ventricles	Alzheimer's disease	MR Egger	23	0.0267042	0.0521411	0.613889	0.0185099	0.0361414	0.425515
Lateral ventricles	Alzheimer's disease	Weighted median	23	0.029753	0.0486016	0.540417	0.0206232	0.033688	0.374589
Lateral ventricles	Alzheimer's disease	Weighted mode	23	0.0254437	0.0484853	0.60499	0.0176363	0.0336075	0.419347
Lingual	Alzheimer's disease	Inverse variance weighted	23	-0.0420892	0.037431	0.260823	-0.029174	0.0259452	0.180789
Lingual	Alzheimer's disease	MR Egger	23	-0.00808226	0.0466909	0.864229	-0.0056022	0.0323636	0.599038
Lingual	Alzheimer's disease	Weighted median	23	-0.00321503	0.0418215	0.938723	-0.00222849	0.0289884	0.650673
Lingual	Alzheimer's disease	Weighted mode	23	-0.00495034	0.0430596	0.909516	-0.00343131	0.0298466	0.630428
Mean thickness	Alzheimer's disease	Inverse variance weighted	23	-0.00135023	0.0471234	0.977141	-0.000935909	0.0326635	0.677303
Mean thickness	Alzheimer's disease	MR Egger	23	0.0164177	0.0598161	0.786405	0.0113799	0.0414614	0.545095
Mean thickness	Alzheimer's disease	Weighted median	23	0.0400963	0.0479708	0.403241	0.0277926	0.0332508	0.279505
Mean thickness	Alzheimer's disease	Weighted mode	23	0.0398609	0.0467716	0.40326	0.0276295	0.0324196	0.279519
Medial orbitofrontal	Alzheimer's disease	Inverse variance weighted	23	-0.0560558	0.0377639	0.137709	-0.0388549	0.0261759	0.0954524
Medial orbitofrontal	Alzheimer's disease	MR Egger	23	-0.072463	0.047098	0.138845	-0.0502275	0.0326458	0.0962397
Medial orbitofrontal	Alzheimer's disease	Weighted median	23	-0.0576447	0.0412148	0.16192	-0.0399563	0.0285679	0.112235
Medial orbitofrontal	Alzheimer's disease	Weighted mode	23	-0.0563334	0.0423853	0.197442	-0.0390474	0.0293793	0.136856
Middle temporal	Alzheimer's disease	Inverse variance weighted	23	0.0563429	0.0372095	0.129973	0.0390539	0.0257916	0.0900906
Middle temporal	Alzheimer's disease	MR Egger	23	0.0540521	0.0474942	0.267906	0.0374661	0.0329205	0.185699
Middle temporal	Alzheimer's disease	Weighted median	23	0.046759	0.0368818	0.204866	0.0324109	0.0255645	0.142003
Middle temporal	Alzheimer's disease	Weighted mode	23	0.0450263	0.0372524	0.239617	0.0312098	0.0258214	0.16609
Pallidum	Alzheimer's disease	Inverse variance weighted	23	-0.017645	0.0442079	0.689793	-0.0122306	0.0306426	0.478128
Pallidum	Alzheimer's disease	MR Egger	23	-0.0338044	0.0561377	0.553509	-0.0234314	0.0389117	0.383663
Pallidum	Alzheimer's disease	Weighted median	23	-0.0211333	0.0419548	0.614462	-0.0146485	0.0290808	0.425912
Pallidum	Alzheimer's disease	Weighted mode	23	-0.0259973	0.0411625	0.534171	-0.0180199	0.0285317	0.370259
Paracentral	Alzheimer's disease	Inverse variance weighted	23	-0.0533121	0.0312428	0.0879379	-0.0369531	0.0216559	0.0609539
Paracentral	Alzheimer's disease	MR Egger	23	-0.0234051	0.0389709	0.554548	-0.0162232	0.0270126	0.384383
Paracentral	Alzheimer's disease	Weighted median	23	-0.0230226	0.034553	0.505221	-0.015958	0.0239503	0.350193
Paracentral	Alzheimer's disease	Weighted mode	23	-0.0290497	0.0347528	0.412201	-0.0201357	0.0240888	0.285716
Parahippocampal	Alzheimer's disease	Inverse variance weighted	23	-0.051665	0.0428382	0.227799	-0.0358114	0.0296932	0.157898
Parahippocampal	Alzheimer's disease	MR Egger	23	-0.0296598	0.0534311	0.584689	-0.0205586	0.0370356	0.405275
Parahippocampal	Alzheimer's disease	Weighted median	23	-0.0434795	0.0486641	0.37161	-0.0301377	0.0337314	0.257581
Parahippocampal	Alzheimer's disease	Weighted mode	23	-0.0424292	0.0467729	0.374167	-0.0294097	0.0324205	0.259353
Pars opercularis	Alzheimer's disease	Inverse variance weighted	23	-0.0319574	0.030812	0.299656	-0.0221512	0.0213573	0.207705
Pars opercularis	Alzheimer's disease	MR Egger	23	-0.06977	0.0378213	0.0792297	-0.0483609	0.0262157	0.0549178
Pars opercularis	Alzheimer's disease	Weighted median	23	-0.0535372	0.0328257	0.102899	-0.0371092	0.022753	0.0713245
Pars opercularis	Alzheimer's disease	Weighted mode	23	-0.0529778	0.0334509	0.127522	-0.0367214	0.0231864	0.0883912
Pars orbitalis	Alzheimer's disease	Inverse variance weighted	23	-0.0349703	0.0361681	0.333602	-0.0242396	0.0250698	0.231235
Pars orbitalis	Alzheimer's disease	MR Egger	23	-0.0276295	0.0460999	0.555358	-0.0191513	0.031954	0.384945
Pars orbitalis	Alzheimer's disease	Weighted median	23	-0.0262884	0.0377935	0.486691	-0.0182218	0.0261964	0.337348
Pars orbitalis	Alzheimer's disease	Weighted mode	23	-0.0308159	0.0358871	0.39977	-0.02136	0.024875	0.2771
Pars triangularis	Alzheimer's disease	Inverse variance weighted	23	-0.0159665	0.0376569	0.671566	-0.0110671	0.0261018	0.465494
Pars triangularis	Alzheimer's disease	MR Egger	23	-0.0329125	0.0476807	0.497583	-0.0228132	0.0330497	0.344898
Pars triangularis	Alzheimer's disease	Weighted median	23	-0.0146406	0.0332138	0.65936	-0.0101481	0.0230221	0.457033
Pars triangularis	Alzheimer's disease	Weighted mode	23	-0.0160625	0.0334472	0.635802	-0.0111337	0.0231838	0.440704
Pericalcarine	Alzheimer's disease	Inverse variance weighted	23	0.0571867	0.0417537	0.170805	0.0396388	0.0289414	0.118393
Pericalcarine	Alzheimer's disease	MR Egger	23	0.0921455	0.0520754	0.0913381	0.0638704	0.0360959	0.0633107
Pericalcarine	Alzheimer's disease	Weighted median	23	0.0933188	0.0463302	0.0439873	0.0646837	0.0321136	0.0304897
Pericalcarine	Alzheimer's disease	Weighted mode	23	0.0867162	0.0470777	0.0789997	0.0601071	0.0326318	0.0547584
Postcentral	Alzheimer's disease	Inverse variance weighted	23	0.00593907	0.0339714	0.861217	0.00411665	0.0235472	0.59695
Postcentral	Alzheimer's disease	MR Egger	23	0.00556414	0.0423749	0.896782	0.00385677	0.0293721	0.621602
Postcentral	Alzheimer's disease	Weighted median	23	0.00855702	0.0381866	0.822692	0.00593127	0.026469	0.570246
Postcentral	Alzheimer's disease	Weighted mode	23	0.0114117	0.036281	0.756076	0.00791001	0.0251481	0.524072
Posterior cingulate	Alzheimer's disease	Inverse variance weighted	23	0.0122148	0.038666	0.752075	0.00846662	0.0268012	0.521299
Posterior cingulate	Alzheimer's disease	MR Egger	23	0.0121193	0.0482295	0.804037	0.00840047	0.0334301	0.557316
Posterior cingulate	Alzheimer's disease	Weighted median	23	0.01816	0.0428172	0.671471	0.0125876	0.0296786	0.465429
Posterior cingulate	Alzheimer's disease	Weighted mode	23	0.0180358	0.0442207	0.687319	0.0125015	0.0306514	0.476413
Precentral	Alzheimer's disease	Inverse variance weighted	23	-0.00848724	0.0277907	0.760063	-0.00588291	0.0192631	0.526835
Precentral	Alzheimer's disease	MR Egger	23	-0.0317253	0.0346625	0.370444	-0.0219903	0.0240262	0.256772
Precentral	Alzheimer's disease	Weighted median	23	-0.0222618	0.0313385	0.477478	-0.0154307	0.0217222	0.330962
Precentral	Alzheimer's disease	Weighted mode	23	-0.0217381	0.0292803	0.465691	-0.0150677	0.0202956	0.322792
Precuneus	Alzheimer's disease	Inverse variance weighted	23	-0.0241459	0.0301324	0.422942	-0.0167367	0.0208862	0.293161
Precuneus	Alzheimer's disease	MR Egger	23	-0.0127006	0.0382432	0.743105	-0.0088034	0.0265082	0.515081
Precuneus	Alzheimer's disease	Weighted median	23	-0.0160462	0.0314163	0.609518	-0.0111224	0.0217761	0.422486
Precuneus	Alzheimer's disease	Weighted mode	23	-0.0197953	0.0324443	0.548025	-0.0137211	0.0224886	0.379862
Putamen	Alzheimer's disease	Inverse variance weighted	23	-0.0283721	0.0408789	0.487649	-0.0196661	0.0283351	0.338013
Putamen	Alzheimer's disease	MR Egger	23	-0.0417269	0.0519675	0.431002	-0.0289229	0.0360211	0.298748
Putamen	Alzheimer's disease	Weighted median	23	-0.0293078	0.0397623	0.461076	-0.0203146	0.0275611	0.319593
Putamen	Alzheimer's disease	Weighted mode	23	-0.0359411	0.0381123	0.355907	-0.0249125	0.0264175	0.246696
Rostral anterior cingulate	Alzheimer's disease	Inverse variance weighted	23	-0.0429663	0.0490132	0.380689	-0.029782	0.0339733	0.263874
Rostral anterior cingulate	Alzheimer's disease	MR Egger	23	-0.0884138	0.0603338	0.157622	-0.0612838	0.0418202	0.109255
Rostral anterior cingulate	Alzheimer's disease	Weighted median	23	-0.0511352	0.0446412	0.252014	-0.0354442	0.0309429	0.174683
Rostral anterior cingulate	Alzheimer's disease	Weighted mode	23	-0.0553576	0.0411855	0.192612	-0.038371	0.0285476	0.133509
Rostral middle frontal	Alzheimer's disease	Inverse variance weighted	23	-0.0265773	0.0360088	0.460468	-0.018422	0.0249594	0.319172
Rostral middle frontal	Alzheimer's disease	MR Egger	23	-0.0308814	0.0459436	0.508811	-0.0214053	0.0318456	0.352681
Rostral middle frontal	Alzheimer's disease	Weighted median	23	-0.0328192	0.0324886	0.312411	-0.0227485	0.0225194	0.216547
Rostral middle frontal	Alzheimer's disease	Weighted mode	23	-0.0287815	0.0304715	0.355153	-0.0199498	0.0211212	0.246174
Superior frontal	Alzheimer's disease	Inverse variance weighted	23	0.017557	0.0272228	0.518967	0.0121696	0.0188694	0.359721
Superior frontal	Alzheimer's disease	MR Egger	23	0.0151712	0.0339548	0.659589	0.0105159	0.0235357	0.457192
Superior frontal	Alzheimer's disease	Weighted median	23	0.0158149	0.0307568	0.607118	0.010962	0.021319	0.420822
Superior frontal	Alzheimer's disease	Weighted mode	23	0.0143754	0.0292749	0.628255	0.00996428	0.0202918	0.435473
Superior parietal	Alzheimer's disease	Inverse variance weighted	23	0.00572659	0.0295357	0.846265	0.00396937	0.0204726	0.586586
Superior parietal	Alzheimer's disease	MR Egger	23	0.0239102	0.0368404	0.52336	0.0165733	0.0255358	0.362765
Superior parietal	Alzheimer's disease	Weighted median	23	0.0233825	0.0335915	0.486376	0.0162075	0.0232838	0.33713
Superior parietal	Alzheimer's disease	Weighted mode	23	0.022135	0.0349106	0.532587	0.0153428	0.0241982	0.369161
Superior temporal	Alzheimer's disease	Inverse variance weighted	23	0.0156562	0.029701	0.598105	0.0108521	0.0205872	0.414575
Superior temporal	Alzheimer's disease	MR Egger	23	0.0127673	0.0370466	0.7338	0.00884964	0.0256787	0.508632
Superior temporal	Alzheimer's disease	Weighted median	23	0.0151056	0.0326792	0.643911	0.0104704	0.0226515	0.446325
Superior temporal	Alzheimer's disease	Weighted mode	23	0.0109128	0.0346854	0.756013	0.00756417	0.0240421	0.524029
Supramarginal	Alzheimer's disease	Inverse variance weighted	23	-0.0240302	0.0254842	0.34571	-0.0166564	0.0176643	0.239628
Supramarginal	Alzheimer's disease	MR Egger	23	-0.0465602	0.0314731	0.153888	-0.0322731	0.0218155	0.106667
Supramarginal	Alzheimer's disease	Weighted median	23	-0.041396	0.0281676	0.141661	-0.0286935	0.0195243	0.0981922
Supramarginal	Alzheimer's disease	Weighted mode	23	-0.0363342	0.0266038	0.185819	-0.0251849	0.0184403	0.1288
Temporal pole	Alzheimer's disease	Inverse variance weighted	23	0.0187266	0.043616	0.667667	0.0129803	0.0302323	0.462792
Temporal pole	Alzheimer's disease	MR Egger	23	0.0291508	0.0555548	0.605272	0.0202058	0.0385076	0.419542
Temporal pole	Alzheimer's disease	Weighted median	23	0.000177643	0.0454676	0.996883	0.000123133	0.0315157	0.690986
Temporal pole	Alzheimer's disease	Weighted mode	23	0.00839336	0.046407	0.85813	0.00581783	0.0321669	0.59481
Thalamus	Alzheimer's disease	Inverse variance weighted	23	-0.048531	0.0284966	0.0885599	-0.0336391	0.0197524	0.061385
Thalamus	Alzheimer's disease	MR Egger	23	-0.0636935	0.0355482	0.0875958	-0.044149	0.0246401	0.0607168
Thalamus	Alzheimer's disease	Weighted median	23	-0.048535	0.0328937	0.140075	-0.0336419	0.0228002	0.0970927
Thalamus	Alzheimer's disease	Weighted mode	23	-0.0473731	0.0317471	0.149848	-0.0328365	0.0220054	0.103867
Total white matter volumeme	Alzheimer's disease	Inverse variance weighted	23	-0.0132218	0.0200573	0.509767	-0.00916463	0.0139026	0.353343
Total white matter volumeme	Alzheimer's disease	MR Egger	23	-0.00674088	0.0250207	0.790242	-0.00467242	0.017343	0.547754
Total white matter volumeme	Alzheimer's disease	Weighted median	23	-0.0126239	0.0225425	0.575477	-0.0087502	0.0156253	0.39889
Total white matter volumeme	Alzheimer's disease	Weighted mode	23	-0.0116281	0.0219506	0.601597	-0.00806001	0.015215	0.416995
Transverse temporal	Alzheimer's disease	Inverse variance weighted	23	-0.0799032	0.0380342	0.0356564	-0.0553847	0.0263633	0.0247151
Transverse temporal	Alzheimer's disease	MR Egger	23	-0.0773294	0.0485467	0.126127	-0.0536007	0.03365	0.0874244
Transverse temporal	Alzheimer's disease	Weighted median	23	-0.0630406	0.0422336	0.135525	-0.0436964	0.0292741	0.0939388
Transverse temporal	Alzheimer's disease	Weighted mode	23	-0.0680875	0.042198	0.120884	-0.0471946	0.0292494	0.0837905

## Sheet: Table 8
Table 8: Meta-analysis of Mendelian randomization of effects for Alzheimer's disease on brain measures in early adulthood
Outcome	Exposure	Method	Beta (SD) change in thickness volumeme	Lower 95% CI	Upper 95% CI	Beta (SD) change in thickness/volumeme per doubling in genetic liability to AD	Lower 95% CI per doubling in genetic liability to AD	Upper 95% CI per doubling in genetic liability to AD	p_fdr*
Accumbens	Alzheimer's disease	Inverse variance weighted	0.0039	-0.1608	0.1686	0.00270327	-0.111458	0.116865	0.673078
Amygdala	Alzheimer's disease	Inverse variance weighted	0.0142	-0.0427	0.071	0.00984269	-0.0295974	0.0492134	0.673078
Banks of the superior temporal sulcus	Alzheimer's disease	Inverse variance weighted	0.0075	-0.0565	0.0714	0.0051986	-0.0391628	0.0494907	0.673078
Brainstem	Alzheimer's disease	Inverse variance weighted	0.0111	-0.0481	0.0702	0.00769393	-0.0333404	0.0486589	0.673078
Caudal anterior cingulate	Alzheimer's disease	Inverse variance weighted	0.0069	-0.0609	0.0747	0.00478272	-0.0422127	0.0517781	0.673078
Caudal middle frontal	Alzheimer's disease	Inverse variance weighted	-0.0144	-0.0649	0.0361	-0.00998132	-0.0449853	0.0250226	0.673078
Caudate	Alzheimer's disease	Inverse variance weighted	0.006	-0.0502	0.0622	0.00415888	-0.034796	0.0431138	0.673078
Total white matter volumeme	Alzheimer's disease	Inverse variance weighted	-0.0132	-0.0525	0.0261	-0.00914954	-0.0363902	0.0180911	0.673078
Cuneus	Alzheimer's disease	Inverse variance weighted	0.0284	-0.0329	0.0896	0.0196854	-0.0228045	0.062106	0.673078
Entorhinal	Alzheimer's disease	Inverse variance weighted	-0.01	-0.0799	0.0599	-0.00693147	-0.0553825	0.0415195	0.673078
Estimated total intracranial volumeme	Alzheimer's disease	Inverse variance weighted	0.0391	-0.0171	0.0952	0.0271021	-0.0118528	0.0659876	0.673078
Frontal pole	Alzheimer's disease	Inverse variance weighted	-0.0372	-0.1007	0.0262	-0.0257851	-0.0697999	0.0181605	0.673078
Fusiform	Alzheimer's disease	Inverse variance weighted	-0.0112	-0.0744	0.0519	-0.00776325	-0.0515702	0.0359743	0.673078
Hippocampus	Alzheimer's disease	Inverse variance weighted	0.0382	-0.0163	0.0926	0.0264782	-0.0112983	0.0641854	0.673078
Inferior parietal	Alzheimer's disease	Inverse variance weighted	-0.0068	-0.0493	0.0358	-0.0047134	-0.0341722	0.0248147	0.673078
Inferior temporal	Alzheimer's disease	Inverse variance weighted	0.0163	-0.0452	0.0779	0.0112983	-0.0313303	0.0539962	0.673078
Insula	Alzheimer's disease	Inverse variance weighted	0.0052	-0.0928	0.1032	0.00360437	-0.0643241	0.0715328	0.673078
Isthmus cingulate	Alzheimer's disease	Inverse variance weighted	0.0843	-0.0302	0.1988	0.0584323	-0.020933	0.137798	0.673078
Lateral occipital	Alzheimer's disease	Inverse variance weighted	0.0079	-0.04	0.0558	0.00547586	-0.0277259	0.0386776	0.673078
Lateral orbitofrontal	Alzheimer's disease	Inverse variance weighted	-0.0006	-0.059	0.0578	-0.000415888	-0.0408957	0.0400639	0.673078
Lateral ventricles	Alzheimer's disease	Inverse variance weighted	0.0027	-0.0624	0.0677	0.0018715	-0.0432524	0.0469261	0.673078
Lingual	Alzheimer's disease	Inverse variance weighted	0.0029	-0.1003	0.1061	0.00201013	-0.0695227	0.0735429	0.673078
Mean thickness	Alzheimer's disease	Inverse variance weighted	-0.0478	-0.152	0.0565	-0.0331324	-0.105358	0.0391628	0.673078
Medial orbitofrontal	Alzheimer's disease	Inverse variance weighted	-0.0216	-0.1037	0.0605	-0.014972	-0.0718794	0.0419354	0.673078
Middle temporal	Alzheimer's disease	Inverse variance weighted	0.0368	-0.0154	0.089	0.0255078	-0.0106745	0.0616901	0.673078
Pallidum	Alzheimer's disease	Inverse variance weighted	0.0138	-0.0438	0.0713	0.00956543	-0.0303598	0.0494214	0.673078
Paracentral	Alzheimer's disease	Inverse variance weighted	-0.0311	-0.0851	0.0229	-0.0215569	-0.0589868	0.0158731	0.673078
Parahippocampal	Alzheimer's disease	Inverse variance weighted	-0.0416	-0.1097	0.0264	-0.0288349	-0.0760382	0.0182991	0.673078
Pars opercularis	Alzheimer's disease	Inverse variance weighted	-0.0206	-0.0741	0.033	-0.0142788	-0.0513622	0.0228739	0.673078
Pars orbitalis	Alzheimer's disease	Inverse variance weighted	-0.0058	-0.0768	0.0653	-0.00402025	-0.0532337	0.0452625	0.673078
Pars triangularis	Alzheimer's disease	Inverse variance weighted	-0.013	-0.069	0.0429	-0.00901091	-0.0478272	0.029736	0.673078
Pericalcarine	Alzheimer's disease	Inverse variance weighted	0.0625	-0.0032	0.1282	0.0433217	-0.00221807	0.0888615	0.685961
Postcentral	Alzheimer's disease	Inverse variance weighted	-0.0033	-0.056	0.0494	-0.00228739	-0.0388162	0.0342415	0.673078
Posterior cingulate	Alzheimer's disease	Inverse variance weighted	0.0193	-0.0451	0.0836	0.0133777	-0.0312609	0.0579471	0.673078
Precentral	Alzheimer's disease	Inverse variance weighted	-0.018	-0.0632	0.0272	-0.0124766	-0.0438069	0.0188536	0.673078
Precuneus	Alzheimer's disease	Inverse variance weighted	-0.0036	-0.0584	0.0512	-0.00249533	-0.0404798	0.0354891	0.673078
Putamen	Alzheimer's disease	Inverse variance weighted	-0.0192	-0.0777	0.0394	-0.0133084	-0.0538575	0.02731	0.673078
Rostral anterior cingulate	Alzheimer's disease	Inverse variance weighted	-0.016	-0.0958	0.0638	-0.0110904	-0.0664035	0.0442228	0.673078
Rostral middle frontal	Alzheimer's disease	Inverse variance weighted	-0.0022	-0.0583	0.0539	-0.00152492	-0.0404105	0.0373606	0.673078
Superior frontal	Alzheimer's disease	Inverse variance weighted	0.0168	-0.0246	0.0583	0.0116449	-0.0170514	0.0404105	0.673078
Superior parietal	Alzheimer's disease	Inverse variance weighted	-0.0188	-0.0742	0.0366	-0.0130312	-0.0514315	0.0253692	0.673078
Superior temporal	Alzheimer's disease	Inverse variance weighted	0.0193	-0.0275	0.0661	0.0133777	-0.0190615	0.045817	0.673078
Supramarginal	Alzheimer's disease	Inverse variance weighted	-0.0108	-0.0519	0.0304	-0.00748599	-0.0359743	0.0210717	0.673078
Temporal pole	Alzheimer's disease	Inverse variance weighted	0.0148	-0.0521	0.0817	0.0102586	-0.036113	0.0566301	0.673078
Thalamus	Alzheimer's disease	Inverse variance weighted	-0.0483	-0.0915	-0.005	-0.033479	-0.063423	-0.00346574	0.194473
Transverse temporal	Alzheimer's disease	Inverse variance weighted	-0.0009	-0.0921	0.0902	-0.000623832	-0.0638389	0.0625219	0.673078
Accumbens	Alzheimer's disease	MR Egger	-0.0357	-0.1841	0.1127	-0.0247454	-0.127608	0.0781177	-
Amygdala	Alzheimer's disease	MR Egger	0.0333	-0.0319	0.0985	0.0230818	-0.0221114	0.068275	-
Banks of the superior temporal sulcus	Alzheimer's disease	MR Egger	-0.01	-0.0731	0.0532	-0.00693147	-0.0506691	0.0368754	-
Brainstem	Alzheimer's disease	MR Egger	0.0286	-0.0452	0.1024	0.019824	-0.0313303	0.0709783	-
Caudal anterior cingulate	Alzheimer's disease	MR Egger	0.0208	-0.0828	0.1243	0.0144175	-0.0573926	0.0861582	-
Caudal middle frontal	Alzheimer's disease	MR Egger	-0.0292	-0.0858	0.0274	-0.0202399	-0.059472	0.0189922	-
Caudate	Alzheimer's disease	MR Egger	-0.0117	-0.0754	0.0521	-0.00810982	-0.0522633	0.036113	-
Total white matter volumeme	Alzheimer's disease	MR Egger	-0.0067	-0.0558	0.0423	-0.00464409	-0.0386776	0.0293201	-
Cuneus	Alzheimer's disease	MR Egger	0.0495	-0.0204	0.1195	0.0343108	-0.0141402	0.0828311	-
Entorhinal	Alzheimer's disease	MR Egger	-0.0258	-0.1064	0.0548	-0.0178832	-0.0737509	0.0379845	-
Estimated total intracranial volumeme	Alzheimer's disease	MR Egger	0.0627	-0.0048	0.1302	0.0434603	-0.00332711	0.0902478	-
Frontal pole	Alzheimer's disease	MR Egger	-0.0684	-0.1478	0.011	-0.0474113	-0.102447	0.00762462	-
Fusiform	Alzheimer's disease	MR Egger	0.0058	-0.0667	0.0783	0.00402025	-0.0462329	0.0542734	-
Hippocampus	Alzheimer's disease	MR Egger	0.0425	-0.0203	0.1053	0.0294588	-0.0140709	0.0729884	-
Inferior parietal	Alzheimer's disease	MR Egger	-0.0143	-0.063	0.0343	-0.009912	-0.0436683	0.0237749	-
Inferior temporal	Alzheimer's disease	MR Egger	0.0198	-0.0579	0.0974	0.0137243	-0.0401332	0.0675125	-
Insula	Alzheimer's disease	MR Egger	0.0127	-0.0803	0.1057	0.00880297	-0.0556597	0.0732657	-
Isthmus cingulate	Alzheimer's disease	MR Egger	0.0522	-0.1364	0.2408	0.0361823	-0.0945453	0.16691	-
Lateral occipital	Alzheimer's disease	MR Egger	0.0148	-0.0394	0.069	0.0102586	-0.02731	0.0478272	-
Lateral orbitofrontal	Alzheimer's disease	MR Egger	-0.0036	-0.0729	0.0656	-0.00249533	-0.0505304	0.0454705	-
Lateral ventricles	Alzheimer's disease	MR Egger	0.0089	-0.0652	0.0829	0.00616901	-0.0451932	0.0574619	-
Lingual	Alzheimer's disease	MR Egger	0.0214	-0.0491	0.0919	0.0148333	-0.0340335	0.0637002	-
Mean thickness	Alzheimer's disease	MR Egger	-0.0613	-0.2267	0.104	-0.0424899	-0.157136	0.0720873	-
Medial orbitofrontal	Alzheimer's disease	MR Egger	-0.0246	-0.1242	0.075	-0.0170514	-0.0860889	0.051986	-
Middle temporal	Alzheimer's disease	MR Egger	0.0311	-0.0272	0.0893	0.0215569	-0.0188536	0.061898	-
Pallidum	Alzheimer's disease	MR Egger	0.0014	-0.071	0.0738	0.000970406	-0.0492134	0.0511543	-
Paracentral	Alzheimer's disease	MR Egger	-0.0205	-0.0809	0.04	-0.0142095	-0.0560756	0.0277259	-
Parahippocampal	Alzheimer's disease	MR Egger	-0.0265	-0.1042	0.0513	-0.0183684	-0.0722259	0.0355585	-
Pars opercularis	Alzheimer's disease	MR Egger	-0.0723	-0.1368	-0.0077	-0.0501145	-0.0948225	-0.00533723	-
Pars orbitalis	Alzheimer's disease	MR Egger	-0.0066	-0.0792	0.066	-0.00457477	-0.0548973	0.0457477	-
Pars triangularis	Alzheimer's disease	MR Egger	-0.0399	-0.1103	0.0305	-0.0276566	-0.0764541	0.021141	-
Pericalcarine	Alzheimer's disease	MR Egger	0.0829	0.008	0.1577	0.0574619	0.00554518	0.109309	-
Postcentral	Alzheimer's disease	MR Egger	0.0042	-0.0615	0.07	0.00291122	-0.0426286	0.0485203	-
Posterior cingulate	Alzheimer's disease	MR Egger	0.0152	-0.0656	0.0959	0.0105358	-0.0454705	0.0664728	-
Precentral	Alzheimer's disease	MR Egger	-0.0321	-0.0888	0.0247	-0.02225	-0.0615515	0.0171207	-
Precuneus	Alzheimer's disease	MR Egger	0.0189	-0.0593	0.097	0.0131005	-0.0411036	0.0672353	-
Putamen	Alzheimer's disease	MR Egger	-0.0333	-0.1072	0.0405	-0.0230818	-0.0743054	0.0280725	-
Rostral anterior cingulate	Alzheimer's disease	MR Egger	-0.0294	-0.1741	0.1152	-0.0203785	-0.120677	0.0798506	-
Rostral middle frontal	Alzheimer's disease	MR Egger	-0.013	-0.0817	0.0556	-0.00901091	-0.0566301	0.038539	-
Superior frontal	Alzheimer's disease	MR Egger	0.0134	-0.0383	0.0651	0.00928817	-0.0265475	0.0451239	-
Superior parietal	Alzheimer's disease	MR Egger	-0.0046	-0.071	0.0618	-0.00318848	-0.0492134	0.0428365	-
Superior temporal	Alzheimer's disease	MR Egger	0.0221	-0.0363	0.0805	0.0153186	-0.0251612	0.0557983	-
Supramarginal	Alzheimer's disease	MR Egger	-0.0192	-0.0869	0.0486	-0.0133084	-0.0602345	0.033687	-
Temporal pole	Alzheimer's disease	MR Egger	0.0094	-0.075	0.0938	0.00651558	-0.051986	0.0650172	-
Thalamus	Alzheimer's disease	MR Egger	-0.0509	-0.1049	0.003	-0.0352812	-0.0727111	0.00207944	-
Transverse temporal	Alzheimer's disease	MR Egger	-0.0179	-0.149	0.1131	-0.0124073	-0.103279	0.0783949	-
Accumbens	Alzheimer's disease	Weighted median	-0.0167	-0.1621	0.1287	-0.0115756	-0.112359	0.089208	-
Amygdala	Alzheimer's disease	Weighted median	0.0041	-0.0543	0.0626	0.0028419	-0.0376379	0.043391	-
Banks of the superior temporal sulcus	Alzheimer's disease	Weighted median	0.0039	-0.0584	0.0661	0.00270327	-0.0404798	0.045817	-
Brainstem	Alzheimer's disease	Weighted median	0.0194	-0.0424	0.0812	0.0134471	-0.0293894	0.0562836	-
Caudal anterior cingulate	Alzheimer's disease	Weighted median	0.0407	-0.0994	0.1807	0.0282111	-0.0688988	0.125252	-
Caudal middle frontal	Alzheimer's disease	Weighted median	-0.0328	-0.0869	0.0212	-0.0227352	-0.0602345	0.0146947	-
Caudate	Alzheimer's disease	Weighted median	0.0043	-0.0575	0.0662	0.00298053	-0.039856	0.0458863	-
Total white matter volumeme	Alzheimer's disease	Weighted median	-0.0126	-0.0565	0.0312	-0.00873365	-0.0391628	0.0216262	-
Cuneus	Alzheimer's disease	Weighted median	0.0387	-0.0285	0.1059	0.0268248	-0.0197547	0.0734043	-
Entorhinal	Alzheimer's disease	Weighted median	-0.0281	-0.1035	0.0472	-0.0194774	-0.0717407	0.0327165	-
Estimated total intracranial volumeme	Alzheimer's disease	Weighted median	0.0623	0.0015	0.123	0.0431831	0.00103972	0.0852571	-
Frontal pole	Alzheimer's disease	Weighted median	-0.0617	-0.1298	0.0064	-0.0427672	-0.0899705	0.00443614	-
Fusiform	Alzheimer's disease	Weighted median	0.0047	-0.056	0.0654	0.00325779	-0.0388162	0.0453318	-
Hippocampus	Alzheimer's disease	Weighted median	0.0582	-0.0027	0.1192	0.0403412	-0.0018715	0.0826231	-
Inferior parietal	Alzheimer's disease	Weighted median	-0.0198	-0.069	0.0293	-0.0137243	-0.0478272	0.0203092	-
Inferior temporal	Alzheimer's disease	Weighted median	0.0208	-0.0413	0.083	0.0144175	-0.028627	0.0575312	-
Insula	Alzheimer's disease	Weighted median	-0.0022	-0.1085	0.1041	-0.00152492	-0.0752065	0.0721566	-
Isthmus cingulate	Alzheimer's disease	Weighted median	0.0563	-0.0976	0.2102	0.0390242	-0.0676512	0.1457	-
Lateral occipital	Alzheimer's disease	Weighted median	0.0044	-0.0489	0.0577	0.00304985	-0.0338949	0.0399946	-
Lateral orbitofrontal	Alzheimer's disease	Weighted median	0.0007	-0.0589	0.0603	0.000485203	-0.0408264	0.0417968	-
Lateral ventricles	Alzheimer's disease	Weighted median	0.0141	-0.0595	0.0878	0.00977338	-0.0412423	0.0608583	-
Lingual	Alzheimer's disease	Weighted median	0.0025	-0.0679	0.0728	0.00173287	-0.0470647	0.0504611	-
Mean thickness	Alzheimer's disease	Weighted median	-0.0399	-0.2076	0.1279	-0.0276566	-0.143897	0.0886535	-
Medial orbitofrontal	Alzheimer's disease	Weighted median	-0.027	-0.1065	0.0525	-0.018715	-0.0738202	0.0363902	-
Middle temporal	Alzheimer's disease	Weighted median	0.0412	-0.0147	0.097	0.0285577	-0.0101893	0.0672353	-
Pallidum	Alzheimer's disease	Weighted median	0.0072	-0.053	0.0674	0.00499066	-0.0367368	0.0467181	-
Paracentral	Alzheimer's disease	Weighted median	-0.0215	-0.075	0.0321	-0.0149027	-0.051986	0.02225	-
Parahippocampal	Alzheimer's disease	Weighted median	-0.0282	-0.1046	0.0481	-0.0195468	-0.0725032	0.0333404	-
Pars opercularis	Alzheimer's disease	Weighted median	-0.0378	-0.0917	0.0162	-0.026201	-0.0635616	0.011229	-
Pars orbitalis	Alzheimer's disease	Weighted median	-0.0085	-0.0719	0.0548	-0.00589175	-0.0498373	0.0379845	-
Pars triangularis	Alzheimer's disease	Weighted median	-0.0189	-0.0744	0.0367	-0.0131005	-0.0515702	0.0254385	-
Pericalcarine	Alzheimer's disease	Weighted median	0.0756	0.0007	0.1504	0.0524019	0.000485203	0.104249	-
Postcentral	Alzheimer's disease	Weighted median	0.0006	-0.0575	0.0587	0.000415888	-0.039856	0.0406877	-
Posterior cingulate	Alzheimer's disease	Weighted median	0.0249	-0.0442	0.0939	0.0172594	-0.0306371	0.0650865	-
Precentral	Alzheimer's disease	Weighted median	-0.0281	-0.0775	0.0213	-0.0194774	-0.0537189	0.014764	-
Precuneus	Alzheimer's disease	Weighted median	0.0142	-0.055	0.0834	0.00984269	-0.0381231	0.0578085	-
Putamen	Alzheimer's disease	Weighted median	-0.021	-0.083	0.041	-0.0145561	-0.0575312	0.028419	-
Rostral anterior cingulate	Alzheimer's disease	Weighted median	-0.0161	-0.1002	0.0679	-0.0111597	-0.0694533	0.0470647	-
Rostral middle frontal	Alzheimer's disease	Weighted median	-0.0172	-0.0675	0.033	-0.0119221	-0.0467874	0.0228739	-
Superior frontal	Alzheimer's disease	Weighted median	0.0138	-0.0329	0.0605	0.00956543	-0.0228045	0.0419354	-
Superior parietal	Alzheimer's disease	Weighted median	-0.0104	-0.084	0.0631	-0.00720873	-0.0582244	0.0437376	-
Superior temporal	Alzheimer's disease	Weighted median	0.0212	-0.0308	0.0732	0.0146947	-0.0213489	0.0507384	-
Supramarginal	Alzheimer's disease	Weighted median	-0.0277	-0.0738	0.0184	-0.0192002	-0.0511543	0.0127539	-
Temporal pole	Alzheimer's disease	Weighted median	-0.0056	-0.0768	0.0655	-0.00388162	-0.0532337	0.0454011	-
Thalamus	Alzheimer's disease	Weighted median	-0.0443	-0.0942	0.0057	-0.0307064	-0.0652945	0.00395094	-
Transverse temporal	Alzheimer's disease	Weighted median	-0.0095	-0.1269	0.1078	-0.0065849	-0.0879604	0.0747213	-
Accumbens	Alzheimer's disease	Weighted mode	-0.0043	-0.1851	0.1765	-0.00298053	-0.128302	0.12234	-
Amygdala	Alzheimer's disease	Weighted mode	0.0059	-0.055	0.0668	0.00408957	-0.0381231	0.0463022	-
Banks of the superior temporal sulcus	Alzheimer's disease	Weighted mode	0.0086	-0.0552	0.0724	0.00596107	-0.0382617	0.0501839	-
Brainstem	Alzheimer's disease	Weighted mode	0.016	-0.0505	0.0825	0.0110904	-0.0350039	0.0571846	-
Caudal anterior cingulate	Alzheimer's disease	Weighted mode	0.0114	-0.0579	0.0808	0.00790188	-0.0401332	0.0560063	-
Caudal middle frontal	Alzheimer's disease	Weighted mode	-0.0342	-0.0875	0.0191	-0.0237056	-0.0606504	0.0132391	-
Caudate	Alzheimer's disease	Weighted mode	0.0083	-0.0545	0.071	0.00575312	-0.0377765	0.0492134	-
Total white matter volumeme	Alzheimer's disease	Weighted mode	-0.0116	-0.0568	0.0335	-0.00804051	-0.0393708	0.0232204	-
Cuneus	Alzheimer's disease	Weighted mode	0.038	-0.0307	0.1066	0.0263396	-0.0212796	0.0738895	-
Entorhinal	Alzheimer's disease	Weighted mode	-0.0317	-0.1104	0.0469	-0.0219728	-0.0765234	0.0325086	-
Estimated total intracranial volumeme	Alzheimer's disease	Weighted mode	0.0569	-0.0031	0.1168	0.0394401	-0.00214876	0.0809596	-
Frontal pole	Alzheimer's disease	Weighted mode	-0.0569	-0.1413	0.0276	-0.0394401	-0.0979417	0.0191309	-
Fusiform	Alzheimer's disease	Weighted mode	0.0051	-0.0572	0.0675	0.00353505	-0.039648	0.0467874	-
Hippocampus	Alzheimer's disease	Weighted mode	0.0585	-0.0022	0.1191	0.0405491	-0.00152492	0.0825538	-
Inferior parietal	Alzheimer's disease	Weighted mode	-0.0134	-0.0628	0.0359	-0.00928817	-0.0435296	0.024884	-
Inferior temporal	Alzheimer's disease	Weighted mode	0.0174	-0.0392	0.074	0.0120608	-0.0271714	0.0512929	-
Insula	Alzheimer's disease	Weighted mode	0.0023	-0.0994	0.104	0.00159424	-0.0688988	0.0720873	-
Isthmus cingulate	Alzheimer's disease	Weighted mode	0.0678	-0.0835	0.2191	0.0469954	-0.0578778	0.151869	-
Lateral occipital	Alzheimer's disease	Weighted mode	0.0102	-0.0431	0.0635	0.0070701	-0.0298746	0.0440148	-
Lateral orbitofrontal	Alzheimer's disease	Weighted mode	0.009	-0.0503	0.0683	0.00623832	-0.0348653	0.047342	-
Lateral ventricles	Alzheimer's disease	Weighted mode	0.0091	-0.0623	0.0806	0.00630764	-0.0431831	0.0558677	-
Lingual	Alzheimer's disease	Weighted mode	0.0043	-0.065	0.0736	0.00298053	-0.0450546	0.0510156	-
Mean thickness	Alzheimer's disease	Weighted mode	-0.0288	-0.174	0.1163	-0.0199626	-0.120608	0.080613	-
Medial orbitofrontal	Alzheimer's disease	Weighted mode	-0.0282	-0.102	0.0455	-0.0195468	-0.070701	0.0315382	-
Middle temporal	Alzheimer's disease	Weighted mode	0.0423	-0.0105	0.095	0.0293201	-0.00727805	0.065849	-
Pallidum	Alzheimer's disease	Weighted mode	0.0096	-0.0533	0.0726	0.00665421	-0.0369447	0.0503225	-
Paracentral	Alzheimer's disease	Weighted mode	-0.0151	-0.0675	0.0373	-0.0104665	-0.0467874	0.0258544	-
Parahippocampal	Alzheimer's disease	Weighted mode	-0.0221	-0.0998	0.0556	-0.0153186	-0.0691761	0.038539	-
Pars opercularis	Alzheimer's disease	Weighted mode	-0.0315	-0.0976	0.0345	-0.0218341	-0.0676512	0.0239136	-
Pars orbitalis	Alzheimer's disease	Weighted mode	-0.0023	-0.0697	0.0651	-0.00159424	-0.0483124	0.0451239	-
Pars triangularis	Alzheimer's disease	Weighted mode	-0.0134	-0.0665	0.0397	-0.00928817	-0.0460943	0.0275179	-
Pericalcarine	Alzheimer's disease	Weighted mode	0.0712	-0.0038	0.1463	0.0493521	-0.00263396	0.101407	-
Postcentral	Alzheimer's disease	Weighted mode	-0.0016	-0.0582	0.055	-0.00110904	-0.0403412	0.0381231	-
Posterior cingulate	Alzheimer's disease	Weighted mode	0.0247	-0.0466	0.0959	0.0171207	-0.0323007	0.0664728	-
Precentral	Alzheimer's disease	Weighted mode	-0.0278	-0.0755	0.02	-0.0192695	-0.0523326	0.0138629	-
Precuneus	Alzheimer's disease	Weighted mode	-0.0021	-0.052	0.0478	-0.00145561	-0.0360437	0.0331324	-
Putamen	Alzheimer's disease	Weighted mode	-0.0238	-0.081	0.0333	-0.0164969	-0.0561449	0.0230818	-
Rostral anterior cingulate	Alzheimer's disease	Weighted mode	-0.0162	-0.1101	0.0778	-0.011229	-0.0763155	0.0539269	-
Rostral middle frontal	Alzheimer's disease	Weighted mode	-0.0057	-0.0631	0.0517	-0.00395094	-0.0437376	0.0358357	-
Superior frontal	Alzheimer's disease	Weighted mode	0.015	-0.0292	0.0591	0.0103972	-0.0202399	0.040965	-
Superior parietal	Alzheimer's disease	Weighted mode	-0.0133	-0.0854	0.0587	-0.00921886	-0.0591948	0.0406877	-
Superior temporal	Alzheimer's disease	Weighted mode	0.0174	-0.0344	0.0693	0.0120608	-0.0238443	0.0480351	-
Supramarginal	Alzheimer's disease	Weighted mode	-0.0148	-0.0664	0.0367	-0.0102586	-0.046025	0.0254385	-
Temporal pole	Alzheimer's disease	Weighted mode	0.0085	-0.0597	0.0767	0.00589175	-0.0413809	0.0531644	-
Thalamus	Alzheimer's disease	Weighted mode	-0.0476	-0.095	-0.0002	-0.0329938	-0.065849	-0.000138629	-

## Sheet: Table 9
Table 9: Age-stratified Mendelian randomization results of Alzheimer's disease on brain measures in UK Biobank
Outcome	Exposure	Method	No. of SNPs	Beta	se	pval	Beta per doubling in genetic liability to AD	Lower 95% CI	Upper 95% CI	p_fdr*
Accumbens T3	Alzheimer's disease	Inverse variance weighted	24	-0.0833009	0.0132259	3.00883e-10	-0.0577398	-0.075708	-0.0397715	3.97166e-08
Amygdala T3	Alzheimer's disease	Inverse variance weighted	24	-0.0609341	0.0125318	1.16e-06	-0.0422363	-0.0592616	-0.025211	5.24552e-05
Hippocampus T3	Alzheimer's disease	Inverse variance weighted	24	-0.0609298	0.0125449	1.19216e-06	-0.0422333	-0.0592764	-0.0251902	5.24552e-05
Thalamus T3	Alzheimer's disease	Inverse variance weighted	24	-0.0407292	0.0107645	0.000154533	-0.0282313	-0.0428556	-0.0136071	0.00509958
Entorhinal T3	Alzheimer's disease	Inverse variance weighted	24	-0.0649534	0.0183003	0.000386243	-0.0450223	-0.0698845	-0.0201601	0.0101968
Middle temporal T3	Alzheimer's disease	Inverse variance weighted	24	-0.0313673	0.00942431	0.000873652	-0.0217422	-0.0345457	-0.00893859	0.0192203
Thalamus T2	Alzheimer's disease	Inverse variance weighted	24	-0.0303657	0.0100727	0.00257283	-0.0210479	-0.0347324	-0.0073634	0.0485161
Precentral T3	Alzheimer's disease	Inverse variance weighted	24	0.0231718	0.00825908	0.00502213	0.0160614	0.00484092	0.027282	0.0828652
Caudate T2	Alzheimer's disease	Inverse variance weighted	24	-0.0452831	0.016474	0.00598209	-0.0313879	-0.053769	-0.00900681	0.083015
Lateral ventricles T3	Alzheimer's disease	Inverse variance weighted	24	0.0356288	0.0130398	0.00628902	0.024696	0.0069806	0.0424115	0.083015
Lateral occipital T3	Alzheimer's disease	Inverse variance weighted	24	0.0268418	0.00996649	0.00707679	0.0186053	0.00506519	0.0321455	0.0849215
Accumbens T2	Alzheimer's disease	Inverse variance weighted	24	-0.0414941	0.0156334	0.00794964	-0.0287615	-0.0500005	-0.00752252	0.087446
Transverse temporal T3	Alzheimer's disease	Inverse variance weighted	24	0.0337054	0.0128938	0.00894678	0.0233628	0.00584571	0.0408799	0.0908442
Postcentral T3	Alzheimer's disease	Inverse variance weighted	24	0.0290129	0.0113291	0.01044	0.0201102	0.00471877	0.0355016	0.0984342
Cuneus T2	Alzheimer's disease	Inverse variance weighted	24	0.0300155	0.0118826	0.0115371	0.0208052	0.00466177	0.0369485	0.101527
Inferior temporal T3	Alzheimer's disease	Inverse variance weighted	24	-0.0251983	0.0100872	0.0124882	-0.0174662	-0.0311704	-0.00376196	0.101867
Superior parietal T3	Alzheimer's disease	Inverse variance weighted	24	0.0284152	0.0114554	0.0131193	0.0196959	0.00413303	0.0352588	0.101867
Caudate T3	Alzheimer's disease	Inverse variance weighted	24	-0.03585	0.0146971	0.0147173	-0.0248493	-0.0448163	-0.00488236	0.107927
Fusiform T3	Alzheimer's disease	Inverse variance weighted	24	-0.0212979	0.00907524	0.0189345	-0.0147626	-0.0270919	-0.00243327	0.119093
Inferior temporal T1	Alzheimer's disease	Inverse variance weighted	24	0.0231593	0.00983444	0.0185269	0.0160528	0.00269203	0.0294135	0.119093
Parahippocampal T3	Alzheimer's disease	Inverse variance weighted	24	-0.0413198	0.0176085	0.0189467	-0.0286407	-0.0525631	-0.00471831	0.119093
Caudal middle frontal T2	Alzheimer's disease	Inverse variance weighted	24	-0.0185197	0.00829126	0.0255064	-0.0128369	-0.0241011	-0.00157266	0.146385
Pericalcarine T3	Alzheimer's disease	Inverse variance weighted	24	0.0269793	0.012016	0.0247506	0.0187006	0.002376	0.0350252	0.146385
Putamen T2	Alzheimer's disease	Inverse variance weighted	24	-0.027234	0.0126907	0.0318745	-0.0188771	-0.0361183	-0.00163599	0.17531
Cuneus T1	Alzheimer's disease	Inverse variance weighted	24	0.0274421	0.0132811	0.0388051	0.0190214	0.000978095	0.0370648	0.204891
Cuneus T3	Alzheimer's disease	Inverse variance weighted	24	0.0234891	0.0122303	0.0547863	0.0162814	-0.000334288	0.0328971	0.278146
Superior parietal T2	Alzheimer's disease	Inverse variance weighted	24	0.0191459	0.0101166	0.0584215	0.0132709	-0.000473179	0.027015	0.285616
Rostral anterior cingulate T1	Alzheimer's disease	Inverse variance weighted	24	-0.0227954	0.0127274	0.0732851	-0.0158005	-0.0330915	0.00149046	0.345487
Brainstem T2	Alzheimer's disease	Inverse variance weighted	24	-0.0199781	0.011348	0.0783235	-0.0138478	-0.0292648	0.00156926	0.356507
Accumbens T1	Alzheimer's disease	Inverse variance weighted	24	-0.0211253	0.0125742	0.0929477	-0.0146429	-0.0317259	0.00243999	0.407704
Transverse temporal T1	Alzheimer's disease	Inverse variance weighted	24	-0.0199264	0.0119619	0.0957486	-0.013812	-0.030063	0.00243913	0.407704
Paracentral T3	Alzheimer's disease	Inverse variance weighted	24	0.0162665	0.00991792	0.100981	0.0112751	-0.00219908	0.0247493	0.416548
Hippocampus T2	Alzheimer's disease	Inverse variance weighted	24	-0.0236705	0.0148192	0.110204	-0.0164071	-0.0365401	0.00372584	0.440814
Pars orbitalis T1	Alzheimer's disease	Inverse variance weighted	24	-0.0171085	0.0108625	0.115253	-0.0118587	-0.0266161	0.00289868	0.447454
Posterior cingulate T3	Alzheimer's disease	Inverse variance weighted	24	-0.0194281	0.0130776	0.137386	-0.0134665	-0.0312333	0.00430034	0.518142
Lateral orbitofrontal T1	Alzheimer's disease	Inverse variance weighted	24	-0.0164424	0.0116844	0.159364	-0.011397	-0.027271	0.00447701	0.550428
Medial orbitofrontal T2	Alzheimer's disease	Inverse variance weighted	24	-0.0156888	0.0114185	0.169446	-0.0108747	-0.0263875	0.00463814	0.550428
Medial orbitofrontal T3	Alzheimer's disease	Inverse variance weighted	24	-0.0158912	0.0114261	0.164295	-0.0110149	-0.0265381	0.00450829	0.550428
Middle temporal T2	Alzheimer's disease	Inverse variance weighted	24	-0.0133586	0.00948733	0.159117	-0.00925948	-0.0221487	0.00362971	0.550428
Parahippocampal T1	Alzheimer's disease	Inverse variance weighted	24	-0.0200628	0.0143632	0.162469	-0.0139065	-0.0334199	0.00560696	0.550428
Pars triangularis T1	Alzheimer's disease	Inverse variance weighted	24	-0.0138279	0.0101745	0.174125	-0.00958476	-0.0234075	0.00423803	0.550428
Putamen T3	Alzheimer's disease	Inverse variance weighted	24	-0.0183766	0.0136844	0.179306	-0.0127377	-0.0313289	0.00585341	0.550428
Supramarginal T1	Alzheimer's disease	Inverse variance weighted	24	-0.00970249	0.00716504	0.175691	-0.00672525	-0.0164594	0.00300894	0.550428
Pars orbitalis T2	Alzheimer's disease	Inverse variance weighted	24	-0.01321	0.0104886	0.207865	-0.00915645	-0.023406	0.00509305	0.623596
Fusiform T1	Alzheimer's disease	Inverse variance weighted	24	0.0134732	0.0113223	0.234059	0.00933891	-0.00604325	0.0247211	0.657358
Inferior parietal T2	Alzheimer's disease	Inverse variance weighted	24	-0.00865462	0.0071232	0.22437	-0.00599892	-0.0156763	0.00367844	0.657358
Mean thickness T3	Alzheimer's disease	Inverse variance weighted	24	-0.0257003	0.0213765	0.229259	-0.0178141	-0.0468555	0.0112273	0.657358
Superior frontal T3	Alzheimer's disease	Inverse variance weighted	24	-0.00844185	0.00726294	0.245106	-0.00585144	-0.0157186	0.00401576	0.674043
Hippocampus T1	Alzheimer's disease	Inverse variance weighted	24	0.0129529	0.0113643	0.254372	0.00897829	-0.00646084	0.0244174	0.685246
Amygdala T1	Alzheimer's disease	Inverse variance weighted	24	0.0122945	0.0109118	0.259861	0.00852189	-0.00630247	0.0233462	0.686033
Brainstem T1	Alzheimer's disease	Inverse variance weighted	24	-0.0127321	0.0114356	0.265548	-0.00882522	-0.0243612	0.00671081	0.687299
Banks of the temporal sulcus T2	Alzheimer's disease	Inverse variance weighted	24	-0.0115802	0.0110277	0.293672	-0.0080268	-0.0230087	0.00695512	0.688661
Caudal anterior cingulate T3	Alzheimer's disease	Inverse variance weighted	24	-0.0169387	0.0165753	0.306818	-0.011741	-0.0342597	0.0107777	0.688661
Caudal middle frontal T1	Alzheimer's disease	Inverse variance weighted	24	0.00929295	0.00861634	0.280799	0.00644138	-0.00526451	0.0181473	0.688661
Frontal pole T1	Alzheimer's disease	Inverse variance weighted	24	0.0129891	0.0125758	0.301669	0.00900334	-0.00808178	0.0260885	0.688661
Fusiform T2	Alzheimer's disease	Inverse variance weighted	24	0.0122648	0.0120264	0.307811	0.00850134	-0.00783734	0.02484	0.688661
Lateral occipital T1	Alzheimer's disease	Inverse variance weighted	24	0.0116075	0.0109697	0.28999	0.00804568	-0.00685734	0.0229487	0.688661
Lingual T3	Alzheimer's disease	Inverse variance weighted	24	0.0126736	0.0118278	0.283942	0.00878465	-0.00728424	0.0248535	0.688661
Putamen T1	Alzheimer's disease	Inverse variance weighted	24	-0.0120257	0.0112082	0.283303	-0.00833555	-0.0235627	0.00689163	0.688661
Pars opercularis T3	Alzheimer's disease	Inverse variance weighted	24	0.00918192	0.00921355	0.318975	0.00636442	-0.00615282	0.0188817	0.701745
Pars triangularis T3	Alzheimer's disease	Inverse variance weighted	24	0.0115763	0.0119966	0.334564	0.00802406	-0.00827415	0.0243223	0.712297
Postcentral T2	Alzheimer's disease	Inverse variance weighted	24	0.0123974	0.0127194	0.329717	0.00859325	-0.00868698	0.0258735	0.712297
Lateral orbitofrontal T3	Alzheimer's disease	Inverse variance weighted	24	-0.00977744	0.0107132	0.361426	-0.00677721	-0.0213319	0.00777745	0.757274
Pallidum T2	Alzheimer's disease	Inverse variance weighted	24	-0.0115858	0.0132544	0.38206	-0.00803066	-0.0260377	0.00997639	0.787999
Banks of the temporal sulcus T3	Alzheimer's disease	Inverse variance weighted	24	0.0114958	0.0150348	0.444503	0.00796825	-0.0124575	0.028394	0.792897
Insula T3	Alzheimer's disease	Inverse variance weighted	24	0.0127196	0.0155111	0.412196	0.00881656	-0.0122563	0.0298894	0.792897
Isthmus cingulate T1	Alzheimer's disease	Inverse variance weighted	24	-0.012737	0.0159435	0.42436	-0.00882859	-0.030489	0.0128318	0.792897
Mean thickness T2	Alzheimer's disease	Inverse variance weighted	24	-0.0114192	0.0143028	0.424644	-0.00791519	-0.0273465	0.0115161	0.792897
Pars orbitalis T3	Alzheimer's disease	Inverse variance weighted	24	-0.00892299	0.0108878	0.41248	-0.00618495	-0.0209768	0.00860693	0.792897
Pericalcarine T1	Alzheimer's disease	Inverse variance weighted	24	0.00950574	0.0121276	0.433151	0.00658888	-0.00988727	0.023065	0.792897
Pericalcarine T2	Alzheimer's disease	Inverse variance weighted	24	0.0130616	0.0153296	0.394185	0.00905363	-0.0117727	0.0298799	0.792897
Rostral middle frontal T2	Alzheimer's disease	Inverse variance weighted	24	-0.00695799	0.00880418	0.42935	-0.00482291	-0.016784	0.00713818	0.792897
Superior frontal T2	Alzheimer's disease	Inverse variance weighted	24	0.00604118	0.00745566	0.417778	0.00418743	-0.00594159	0.0143164	0.792897
Superior temporal T3	Alzheimer's disease	Inverse variance weighted	24	0.00676897	0.00879293	0.441407	0.00469189	-0.00725391	0.0166377	0.792897
Caudal middle frontal T3	Alzheimer's disease	Inverse variance weighted	24	0.00659458	0.00889252	0.458337	0.00457101	-0.00751008	0.0166521	0.806674
Inferior parietal T3	Alzheimer's disease	Inverse variance weighted	24	-0.00639104	0.00984145	0.51608	-0.00442993	-0.0178002	0.00894035	0.841678
Inferior temporal T2	Alzheimer's disease	Inverse variance weighted	24	-0.00653431	0.00974843	0.502671	-0.00452924	-0.0177731	0.00871467	0.841678
Isthmus cingulate T2	Alzheimer's disease	Inverse variance weighted	24	-0.0104572	0.0152164	0.491935	-0.0072484	-0.0279209	0.0134241	0.841678
Lateral ventricles T1	Alzheimer's disease	Inverse variance weighted	24	0.00831422	0.0130125	0.522861	0.00576298	-0.0119154	0.0234413	0.841678
Mean thickness T1	Alzheimer's disease	Inverse variance weighted	24	-0.0100499	0.0144811	0.487684	-0.00696603	-0.0266396	0.0127075	0.841678
Posterior cingulate T2	Alzheimer's disease	Inverse variance weighted	24	-0.00816448	0.0122741	0.505936	-0.00565919	-0.0223344	0.011016	0.841678
Rostral middle frontal T3	Alzheimer's disease	Inverse variance weighted	24	-0.00513116	0.00797062	0.519732	-0.00355665	-0.0143853	0.00727198	0.841678
Superior frontal T1	Alzheimer's disease	Inverse variance weighted	24	-0.00461456	0.00773811	0.550946	-0.00319857	-0.0137113	0.00731417	0.876204
Estimated total intracranial volume T2	Alzheimer's disease	Inverse variance weighted	24	0.0113177	0.0204923	0.580748	0.00784485	-0.0199953	0.035685	0.896643
Medial orbitofrontal T1	Alzheimer's disease	Inverse variance weighted	24	0.00620793	0.0113299	0.583744	0.00430301	-0.0110895	0.0196955	0.896643
Thalamus T1	Alzheimer's disease	Inverse variance weighted	24	-0.0064712	0.011824	0.584176	-0.00448549	-0.0205492	0.0115782	0.896643
Inferior parietal T1	Alzheimer's disease	Inverse variance weighted	24	0.00438312	0.00875491	0.616619	0.00303815	-0.00885599	0.0149323	0.924929
Paracentral T1	Alzheimer's disease	Inverse variance weighted	24	0.0048641	0.00967367	0.615092	0.00337153	-0.00977081	0.0165139	0.924929
Lateral occipital T2	Alzheimer's disease	Inverse variance weighted	24	0.00669032	0.0140034	0.632817	0.00463738	-0.0143871	0.0236619	0.925241
Parahippocampal T2	Alzheimer's disease	Inverse variance weighted	24	-0.0064106	0.0131417	0.625687	-0.00444349	-0.0222974	0.0134104	0.925241
Precuneus T2	Alzheimer's disease	Inverse variance weighted	24	0.00363584	0.00772435	0.637856	0.00252018	-0.00797388	0.0130142	0.925241
Insula T1	Alzheimer's disease	Inverse variance weighted	24	0.00493116	0.0117713	0.675278	0.00341802	-0.012574	0.0194101	0.95846
Supramarginal T3	Alzheimer's disease	Inverse variance weighted	24	-0.00359599	0.00838602	0.668063	-0.00249255	-0.0138855	0.00890044	0.95846
Insula T2	Alzheimer's disease	Inverse variance weighted	24	-0.00497946	0.0122402	0.684145	-0.0034515	-0.0200806	0.0131776	0.960714
Middle temporal T1	Alzheimer's disease	Inverse variance weighted	24	0.00381634	0.00969185	0.693753	0.00264528	-0.0105218	0.0158123	0.963951
Caudal anterior cingulate T2	Alzheimer's disease	Inverse variance weighted	24	-0.00517258	0.0137067	0.705893	-0.00358536	-0.0222068	0.0150361	0.970603
Amygdala T2	Alzheimer's disease	Inverse variance weighted	24	-0.00111146	0.0124292	0.928746	-0.000770402	-0.0176563	0.0161155	0.989626
Banks of the temporal sulcus T1	Alzheimer's disease	Inverse variance weighted	24	-0.00189179	0.0113604	0.867744	-0.00131129	-0.0167452	0.0141226	0.989626
Brainstem T3	Alzheimer's disease	Inverse variance weighted	24	0.00205365	0.0148387	0.889925	0.00142348	-0.0187359	0.0215828	0.989626
Caudal anterior cingulate T1	Alzheimer's disease	Inverse variance weighted	24	-0.00277582	0.0138873	0.841573	-0.00192405	-0.0207909	0.0169428	0.989626
Caudate T1	Alzheimer's disease	Inverse variance weighted	24	-0.000397974	0.0118921	0.973304	-0.000275854	-0.0164322	0.0158804	0.989626
Entorhinal T1	Alzheimer's disease	Inverse variance weighted	24	-0.000605859	0.0138737	0.965168	-0.00041995	-0.0192683	0.0184284	0.989626
Entorhinal T2	Alzheimer's disease	Inverse variance weighted	24	-0.00167582	0.0134942	0.901166	-0.00116159	-0.0194944	0.0171712	0.989626
Estimated total intracranial volume T1	Alzheimer's disease	Inverse variance weighted	24	0.00040104	0.0126114	0.974632	0.00027798	-0.0168555	0.0174115	0.989626
Estimated total intracranial volume T3	Alzheimer's disease	Inverse variance weighted	24	-0.00377851	0.0146644	0.796665	-0.00261907	-0.0225417	0.0173036	0.989626
Frontal pole T2	Alzheimer's disease	Inverse variance weighted	24	0.00227688	0.0136808	0.867819	0.00157821	-0.017008	0.0201645	0.989626
Frontal pole T3	Alzheimer's disease	Inverse variance weighted	24	0.00299962	0.0133465	0.822175	0.00207918	-0.016053	0.0202114	0.989626
Isthmus cingulate T3	Alzheimer's disease	Inverse variance weighted	24	0.00471905	0.0170686	0.782183	0.003271	-0.0199178	0.0264598	0.989626
Lateral orbitofrontal T2	Alzheimer's disease	Inverse variance weighted	24	-0.00192682	0.0114183	0.865995	-0.00133557	-0.0168481	0.014177	0.989626
Lateral ventricles T2	Alzheimer's disease	Inverse variance weighted	24	0.004711	0.0139158	0.734959	0.00326541	-0.0156401	0.0221709	0.989626
Lingual T1	Alzheimer's disease	Inverse variance weighted	24	0.00182169	0.0123945	0.883151	0.0012627	-0.0155761	0.0181015	0.989626
Lingual T2	Alzheimer's disease	Inverse variance weighted	24	0.000635353	0.0118342	0.957184	0.000440393	-0.0156371	0.0165179	0.989626
Pallidum T3	Alzheimer's disease	Inverse variance weighted	24	0.00143704	0.0158761	0.927877	0.000996079	-0.0205727	0.0225648	0.989626
Pars opercularis T1	Alzheimer's disease	Inverse variance weighted	24	-0.00084954	0.00910247	0.925641	-0.000588857	-0.0129552	0.0117775	0.989626
Pars opercularis T2	Alzheimer's disease	Inverse variance weighted	24	-0.00216972	0.00960053	0.821201	-0.00150394	-0.0145469	0.011539	0.989626
Pars triangularis T2	Alzheimer's disease	Inverse variance weighted	24	0.00262309	0.00909277	0.772979	0.00181819	-0.010535	0.0141713	0.989626
Postcentral T1	Alzheimer's disease	Inverse variance weighted	24	0.00035555	0.0106345	0.973329	0.000246449	-0.0142012	0.0146941	0.989626
Posterior cingulate T1	Alzheimer's disease	Inverse variance weighted	24	-0.00350384	0.0124262	0.777965	-0.00242868	-0.0193105	0.0144531	0.989626
Precentral T1	Alzheimer's disease	Inverse variance weighted	24	0.00181355	0.00825594	0.826132	0.00125705	-0.00995921	0.0124733	0.989626
Precentral T2	Alzheimer's disease	Inverse variance weighted	24	-0.000363889	0.00906227	0.96797	-0.000252229	-0.0125639	0.0120595	0.989626
Precuneus T1	Alzheimer's disease	Inverse variance weighted	24	-0.00117558	0.00887654	0.894639	-0.000814852	-0.0128742	0.0112445	0.989626
Precuneus T3	Alzheimer's disease	Inverse variance weighted	24	-0.00292515	0.0100302	0.770565	-0.00202756	-0.0156542	0.0115991	0.989626
Rostral anterior cingulate T2	Alzheimer's disease	Inverse variance weighted	24	-0.00262971	0.0133678	0.844046	-0.00182278	-0.0199838	0.0163383	0.989626
Rostral anterior cingulate T3	Alzheimer's disease	Inverse variance weighted	24	-0.00380105	0.013097	0.771645	-0.00263469	-0.0204278	0.0151584	0.989626
Rostral middle frontal T1	Alzheimer's disease	Inverse variance weighted	24	0.000332288	0.00809679	0.967264	0.000230324	-0.0107697	0.0112304	0.989626
Superior parietal T1	Alzheimer's disease	Inverse variance weighted	24	-0.00188657	0.00874437	0.829185	-0.00130767	-0.0131875	0.0105722	0.989626
Superior temporal T1	Alzheimer's disease	Inverse variance weighted	24	-0.000706971	0.00987631	0.942934	-0.000490035	-0.0139077	0.0129276	0.989626
Superior temporal T2	Alzheimer's disease	Inverse variance weighted	24	0.00150472	0.00876813	0.863742	0.00104299	-0.0108691	0.0129551	0.989626
Supramarginal T2	Alzheimer's disease	Inverse variance weighted	24	-0.00242564	0.00807751	0.763952	-0.00168133	-0.0126552	0.00929253	0.989626
Transverse temporal T2	Alzheimer's disease	Inverse variance weighted	24	0.00287837	0.0117731	0.806854	0.00199514	-0.0139995	0.0179897	0.989626
Pallidum T1	Alzheimer's disease	Inverse variance weighted	24	-0.000113731	0.0109365	0.991703	-7.88323e-05	-0.0149369	0.0147792	0.994572
Paracentral T2	Alzheimer's disease	Inverse variance weighted	24	6.56903e-05	0.00965593	0.994572	4.5533e-05	-0.0130727	0.0131638	0.994572
Accumbens T1	Alzheimer's disease	MR Egger	24	-0.017235	0.0156324	0.282153	-0.0119464	-0.0331841	0.00929133	-
Accumbens T1	Alzheimer's disease	Weighted median	24	-0.0158131	0.0145241	0.276264	-0.0109608	-0.0306928	0.00877118	-
Accumbens T1	Alzheimer's disease	Weighted mode	24	-0.0152224	0.0146312	0.308963	-0.0105514	-0.0304288	0.00932605	-
Accumbens T2	Alzheimer's disease	MR Egger	24	-0.0376473	0.0198045	0.0704895	-0.0260951	-0.0530009	0.000810654	-
Accumbens T2	Alzheimer's disease	Weighted median	24	-0.0355827	0.0137624	0.00972387	-0.024664	-0.0433612	-0.00596685	-
Accumbens T2	Alzheimer's disease	Weighted mode	24	-0.0387262	0.0140474	0.0112275	-0.026843	-0.0459273	-0.00775867	-
Accumbens T3	Alzheimer's disease	MR Egger	24	-0.096442	0.0165634	7.38235e-06	-0.0668485	-0.089351	-0.044346	-
Accumbens T3	Alzheimer's disease	Weighted median	24	-0.0919114	0.0143753	1.61927e-10	-0.0637081	-0.083238	-0.0441783	-
Accumbens T3	Alzheimer's disease	Weighted mode	24	-0.0912088	0.0152127	4.10005e-06	-0.0632211	-0.0838886	-0.0425537	-
Amygdala T1	Alzheimer's disease	MR Egger	24	0.00322445	0.0135652	0.814313	0.00223502	-0.0161942	0.0206642	-
Amygdala T1	Alzheimer's disease	Weighted median	24	0.0073503	0.0124981	0.556458	0.00509484	-0.0118848	0.0220744	-
Amygdala T1	Alzheimer's disease	Weighted mode	24	0.00802673	0.0111141	0.477445	0.00556371	-0.00953559	0.020663	-
Amygdala T2	Alzheimer's disease	MR Egger	24	0.00910686	0.0153507	0.559062	0.0063124	-0.0145426	0.0271674	-
Amygdala T2	Alzheimer's disease	Weighted median	24	0.0011758	0.012234	0.923434	0.000815001	-0.0158057	0.0174357	-
Amygdala T2	Alzheimer's disease	Weighted mode	24	0.00399115	0.01247	0.751812	0.00276645	-0.0141749	0.0197078	-
Amygdala T3	Alzheimer's disease	MR Egger	24	-0.0680441	0.0158505	0.000295042	-0.0471646	-0.0686986	-0.0256306	-
Amygdala T3	Alzheimer's disease	Weighted median	24	-0.0623399	0.0140627	9.29312e-06	-0.0432107	-0.0623158	-0.0241056	-
Amygdala T3	Alzheimer's disease	Weighted mode	24	-0.0616574	0.0126609	6.44198e-05	-0.0427377	-0.0599383	-0.025537	-
Banks of the temporal sulcus T1	Alzheimer's disease	MR Egger	24	0.00311831	0.0143297	0.829738	0.00216145	-0.0173065	0.0216294	-
Banks of the temporal sulcus T1	Alzheimer's disease	Weighted median	24	0.00294121	0.0123403	0.811615	0.00203869	-0.0147264	0.0188038	-
Banks of the temporal sulcus T1	Alzheimer's disease	Weighted mode	24	0.00367446	0.0129033	0.77837	0.00254694	-0.0149831	0.020077	-
Banks of the temporal sulcus T2	Alzheimer's disease	MR Egger	24	-0.00662204	0.0136967	0.633533	-0.00459005	-0.0231979	0.0140178	-
Banks of the temporal sulcus T2	Alzheimer's disease	Weighted median	24	-0.00893444	0.0121657	0.462707	-0.00619288	-0.0227208	0.010335	-
Banks of the temporal sulcus T2	Alzheimer's disease	Weighted mode	24	-0.0100039	0.012466	0.430478	-0.00693421	-0.0238701	0.0100016	-
Banks of the temporal sulcus T3	Alzheimer's disease	MR Egger	24	-0.0195129	0.0158251	0.230577	-0.0135253	-0.0350249	0.00797421	-
Banks of the temporal sulcus T3	Alzheimer's disease	Weighted median	24	-0.00267817	0.0134689	0.842387	-0.00185637	-0.0201548	0.016442	-
Banks of the temporal sulcus T3	Alzheimer's disease	Weighted mode	24	-0.00478431	0.0132676	0.721688	-0.00331623	-0.0213411	0.0147087	-
Brainstem T1	Alzheimer's disease	MR Egger	24	-0.023194	0.0140428	0.112806	-0.0160769	-0.035155	0.00300125	-
Brainstem T1	Alzheimer's disease	Weighted median	24	-0.01802	0.0115542	0.118854	-0.0124905	-0.0281877	0.00320669	-
Brainstem T1	Alzheimer's disease	Weighted mode	24	-0.0178368	0.0107647	0.111106	-0.0123635	-0.0269881	0.00226109	-
Brainstem T2	Alzheimer's disease	MR Egger	24	-0.00743367	0.0136879	0.592534	-0.00515263	-0.0237486	0.0134434	-
Brainstem T2	Alzheimer's disease	Weighted median	24	-0.010923	0.011704	0.350681	-0.00757123	-0.0234719	0.00832944	-
Brainstem T2	Alzheimer's disease	Weighted mode	24	-0.0117533	0.0110379	0.29801	-0.0081468	-0.0231425	0.00684893	-
Brainstem T3	Alzheimer's disease	MR Egger	24	-0.00737443	0.018709	0.697255	-0.00511157	-0.0305291	0.0203059	-
Brainstem T3	Alzheimer's disease	Weighted median	24	-0.0081432	0.0128953	0.527721	-0.00564443	-0.0231635	0.0118747	-
Brainstem T3	Alzheimer's disease	Weighted mode	24	-0.00732753	0.0130138	0.578844	-0.00507905	-0.0227592	0.0126011	-
Caudal anterior cingulate T1	Alzheimer's disease	MR Egger	24	-0.00073612	0.0172655	0.966377	-0.00051024	-0.0239667	0.0229462	-
Caudal anterior cingulate T1	Alzheimer's disease	Weighted median	24	0.00773707	0.0159943	0.628571	0.00536293	-0.0163664	0.0270923	-
Caudal anterior cingulate T1	Alzheimer's disease	Weighted mode	24	0.00455371	0.0147947	0.76101	0.00315639	-0.0169432	0.023256	-
Caudal anterior cingulate T2	Alzheimer's disease	MR Egger	24	-0.00969784	0.0170221	0.574639	-0.00672203	-0.0298477	0.0164036	-
Caudal anterior cingulate T2	Alzheimer's disease	Weighted median	24	-0.00215327	0.0154138	0.888899	-0.00149253	-0.0224332	0.0194481	-
Caudal anterior cingulate T2	Alzheimer's disease	Weighted mode	24	-0.00437115	0.0153776	0.778759	-0.00302985	-0.0239214	0.0178617	-
Caudal anterior cingulate T3	Alzheimer's disease	MR Egger	24	-0.00215078	0.020576	0.917697	-0.00149081	-0.0294447	0.026463	-
Caudal anterior cingulate T3	Alzheimer's disease	Weighted median	24	-0.0115084	0.0159718	0.471192	-0.00797699	-0.0296758	0.0137218	-
Caudal anterior cingulate T3	Alzheimer's disease	Weighted mode	24	-0.0119511	0.0155288	0.449364	-0.00828389	-0.0293809	0.0128131	-
Caudal middle frontal T1	Alzheimer's disease	MR Egger	24	0.00861995	0.0107116	0.429585	0.00597489	-0.0085775	0.0205273	-
Caudal middle frontal T1	Alzheimer's disease	Weighted median	24	0.011193	0.00919048	0.223267	0.00775837	-0.00472752	0.0202443	-
Caudal middle frontal T1	Alzheimer's disease	Weighted mode	24	0.0108344	0.00940096	0.260963	0.00750983	-0.00526202	0.0202817	-
Caudal middle frontal T2	Alzheimer's disease	MR Egger	24	-0.0183883	0.0102971	0.0879296	-0.0127458	-0.0267351	0.00124354	-
Caudal middle frontal T2	Alzheimer's disease	Weighted median	24	-0.0149517	0.00910094	0.100409	-0.0103637	-0.022728	0.00200053	-
Caudal middle frontal T2	Alzheimer's disease	Weighted mode	24	-0.0163118	0.00915718	0.0880725	-0.0113065	-0.0237472	0.00113415	-
Caudal middle frontal T3	Alzheimer's disease	MR Egger	24	0.00370476	0.0113435	0.747058	0.00256794	-0.0128429	0.0179788	-
Caudal middle frontal T3	Alzheimer's disease	Weighted median	24	0.00470046	0.0094995	0.620733	0.00325811	-0.00964761	0.0161638	-
Caudal middle frontal T3	Alzheimer's disease	Weighted mode	24	0.00467585	0.00986567	0.640002	0.00324106	-0.0101621	0.0166442	-
Caudate T1	Alzheimer's disease	MR Egger	24	0.00511751	0.0147842	0.732521	0.00354719	-0.0165382	0.0236326	-
Caudate T1	Alzheimer's disease	Weighted median	24	-0.00250992	0.0130983	0.848039	-0.00173974	-0.0195347	0.0160552	-
Caudate T1	Alzheimer's disease	Weighted mode	24	0.000433106	0.0133363	0.974373	0.000300207	-0.017818	0.0184184	-
Caudate T2	Alzheimer's disease	MR Egger	24	-0.0182535	0.0185245	0.335156	-0.0126524	-0.0378192	0.0125145	-
Caudate T2	Alzheimer's disease	Weighted median	24	-0.0305505	0.0134787	0.023416	-0.021176	-0.0394878	-0.00286428	-
Caudate T2	Alzheimer's disease	Weighted mode	24	-0.0303062	0.0133024	0.0323217	-0.0210067	-0.0390789	-0.00293447	-
Caudate T3	Alzheimer's disease	MR Egger	24	-0.0466251	0.0184373	0.0191209	-0.032318	-0.0573663	-0.00726975	-
Caudate T3	Alzheimer's disease	Weighted median	24	-0.0391233	0.014436	0.00672572	-0.0271182	-0.0467305	-0.00750597	-
Caudate T3	Alzheimer's disease	Weighted mode	24	-0.0400767	0.014382	0.0104879	-0.0277791	-0.047318	-0.00824017	-
Cuneus T1	Alzheimer's disease	MR Egger	24	0.0349067	0.0166682	0.0479787	0.0241955	0.00155067	0.0468403	-
Cuneus T1	Alzheimer's disease	Weighted median	24	0.0267139	0.0135227	0.048213	0.0185167	0.000145159	0.0368882	-
Cuneus T1	Alzheimer's disease	Weighted mode	24	0.0290088	0.0140523	0.0504411	0.0201074	0.00101634	0.0391985	-
Cuneus T2	Alzheimer's disease	MR Egger	24	0.025542	0.0147583	0.0975105	0.0177044	-0.00234572	0.0377545	-
Cuneus T2	Alzheimer's disease	Weighted median	24	0.0243354	0.0133358	0.0680286	0.016868	-0.00124958	0.0349856	-
Cuneus T2	Alzheimer's disease	Weighted mode	24	0.0250515	0.0136469	0.0793659	0.0173644	-0.00117582	0.0359045	-
Cuneus T3	Alzheimer's disease	MR Egger	24	0.0317285	0.0153925	0.051288	0.0219925	0.0010807	0.0429043	-
Cuneus T3	Alzheimer's disease	Weighted median	24	0.0280286	0.0136288	0.0397277	0.019428	0.000912265	0.0379437	-
Cuneus T3	Alzheimer's disease	Weighted mode	24	0.0296014	0.013843	0.0433359	0.0205181	0.00171142	0.0393248	-
Entorhinal T1	Alzheimer's disease	MR Egger	24	0.00709652	0.0172487	0.684742	0.00491893	-0.0185146	0.0283524	-
Entorhinal T1	Alzheimer's disease	Weighted median	24	5.87112e-05	0.0156267	0.997002	4.06955e-05	-0.0211892	0.0212706	-
Entorhinal T1	Alzheimer's disease	Weighted mode	24	0.00299019	0.0159855	0.853257	0.00207264	-0.0196448	0.0237901	-
Entorhinal T2	Alzheimer's disease	MR Egger	24	0.00266121	0.0167615	0.875299	0.00184461	-0.020927	0.0246162	-
Entorhinal T2	Alzheimer's disease	Weighted median	24	0.00336652	0.0156191	0.829347	0.00233349	-0.0188861	0.0235531	-
Entorhinal T2	Alzheimer's disease	Weighted mode	24	0.00162982	0.0154439	0.916869	0.00112971	-0.0198519	0.0221113	-
Entorhinal T3	Alzheimer's disease	MR Egger	24	-0.0317115	0.020278	0.132128	-0.0219807	-0.0495298	0.00556836	-
Entorhinal T3	Alzheimer's disease	Weighted median	24	-0.0429972	0.0151549	0.00455133	-0.0298034	-0.0503924	-0.00921445	-
Entorhinal T3	Alzheimer's disease	Weighted mode	24	-0.0447221	0.0152974	0.00764199	-0.030999	-0.0517815	-0.0102165	-
Estimated total intracranial volume T1	Alzheimer's disease	MR Egger	24	0.00129128	0.0160283	0.936518	0.000895048	-0.0208805	0.0226706	-
Estimated total intracranial volume T1	Alzheimer's disease	Weighted median	24	-0.00304624	0.0134207	0.820439	-0.00211149	-0.0203444	0.0161214	-
Estimated total intracranial volume T1	Alzheimer's disease	Weighted mode	24	-0.0040667	0.014575	0.782724	-0.00281882	-0.02262	0.0169824	-
Estimated total intracranial volume T2	Alzheimer's disease	MR Egger	24	0.025531	0.0255162	0.32791	0.0176967	-0.0169688	0.0523623	-
Estimated total intracranial volume T2	Alzheimer's disease	Weighted median	24	0.010184	0.0127219	0.423413	0.00705903	-0.0102245	0.0243426	-
Estimated total intracranial volume T2	Alzheimer's disease	Weighted mode	24	0.0163301	0.0136095	0.242391	0.0113192	-0.0071703	0.0298087	-
Estimated total intracranial volume T3	Alzheimer's disease	MR Egger	24	0.00417396	0.0185711	0.824244	0.00289317	-0.022337	0.0281233	-
Estimated total intracranial volume T3	Alzheimer's disease	Weighted median	24	-0.00311447	0.0134745	0.817208	-0.00215879	-0.0204648	0.0161473	-
Estimated total intracranial volume T3	Alzheimer's disease	Weighted mode	24	-0.00154161	0.0139734	0.913109	-0.00106856	-0.0200524	0.0179153	-
Frontal pole T1	Alzheimer's disease	MR Egger	24	0.0151754	0.0159663	0.352203	0.0105188	-0.0111726	0.0322101	-
Frontal pole T1	Alzheimer's disease	Weighted median	24	0.0186812	0.0142461	0.189748	0.0129488	-0.00640543	0.0323031	-
Frontal pole T1	Alzheimer's disease	Weighted mode	24	0.0164915	0.0129955	0.217126	0.011431	-0.00622419	0.0290863	-
Frontal pole T2	Alzheimer's disease	MR Egger	24	0.0065005	0.017308	0.710828	0.0045058	-0.0190084	0.02802	-
Frontal pole T2	Alzheimer's disease	Weighted median	24	0.00740349	0.0128767	0.565322	0.00513171	-0.0123621	0.0226255	-
Frontal pole T2	Alzheimer's disease	Weighted mode	24	0.00607802	0.0137065	0.661591	0.00421297	-0.0144083	0.0228342	-
Frontal pole T3	Alzheimer's disease	MR Egger	24	0.00168955	0.0170905	0.922145	0.00117111	-0.0220476	0.0243898	-
Frontal pole T3	Alzheimer's disease	Weighted median	24	0.00560848	0.0134102	0.675782	0.0038875	-0.0143311	0.0221061	-
Frontal pole T3	Alzheimer's disease	Weighted mode	24	0.00337218	0.0138397	0.809655	0.00233741	-0.0164648	0.0211396	-
Fusiform T1	Alzheimer's disease	MR Egger	24	0.0080085	0.0142595	0.580049	0.00555107	-0.0138215	0.0249236	-
Fusiform T1	Alzheimer's disease	Weighted median	24	0.00756316	0.00989404	0.44462	0.00524238	-0.00819935	0.0186841	-
Fusiform T1	Alzheimer's disease	Weighted mode	24	0.00948521	0.0100678	0.355916	0.00657465	-0.00710317	0.0202525	-
Fusiform T2	Alzheimer's disease	MR Egger	24	0.0134453	0.0152673	0.38802	0.00931958	-0.011422	0.0300612	-
Fusiform T2	Alzheimer's disease	Weighted median	24	0.00807732	0.00964219	0.402196	0.00559877	-0.00750081	0.0186983	-
Fusiform T2	Alzheimer's disease	Weighted mode	24	0.0128667	0.0091426	0.1727	0.0089185	-0.00350234	0.0213393	-
Fusiform T3	Alzheimer's disease	MR Egger	24	-0.0219281	0.011623	0.0724805	-0.0151994	-0.03099	0.000591225	-
Fusiform T3	Alzheimer's disease	Weighted median	24	-0.0214947	0.0101602	0.034381	-0.014899	-0.0287023	-0.00109563	-
Fusiform T3	Alzheimer's disease	Weighted mode	24	-0.0215249	0.0094889	0.0330033	-0.0149199	-0.0278112	-0.00202856	-
Hippocampus T1	Alzheimer's disease	MR Egger	24	0.00766976	0.0141268	0.592641	0.00531627	-0.0138759	0.0245084	-
Hippocampus T1	Alzheimer's disease	Weighted median	24	0.0128638	0.0130822	0.325457	0.00891649	-0.00885654	0.0266895	-
Hippocampus T1	Alzheimer's disease	Weighted mode	24	0.0122128	0.0133516	0.369837	0.00846529	-0.00967384	0.0266044	-
Hippocampus T2	Alzheimer's disease	MR Egger	24	-0.0191235	0.0187483	0.318811	-0.0132554	-0.0387263	0.0122155	-
Hippocampus T2	Alzheimer's disease	Weighted median	24	-0.0187699	0.0125166	0.133716	-0.0130103	-0.0300149	0.00399427	-
Hippocampus T2	Alzheimer's disease	Weighted mode	24	-0.0191829	0.0123735	0.134718	-0.0132966	-0.0301069	0.00351374	-
Hippocampus T3	Alzheimer's disease	MR Egger	24	-0.0582294	0.0157113	0.00123145	-0.0403615	-0.0617064	-0.0190166	-
Hippocampus T3	Alzheimer's disease	Weighted median	24	-0.0579469	0.0147907	8.93628e-05	-0.0401657	-0.0602599	-0.0200716	-
Hippocampus T3	Alzheimer's disease	Weighted mode	24	-0.0566804	0.0143093	0.000619595	-0.0392879	-0.0587281	-0.0198477	-
Inferior parietal T1	Alzheimer's disease	MR Egger	24	0.013959	0.010585	0.200817	0.00967561	-0.00470484	0.0240561	-
Inferior parietal T1	Alzheimer's disease	Weighted median	24	0.00743099	0.0080971	0.358758	0.00515077	-0.00584969	0.0161512	-
Inferior parietal T1	Alzheimer's disease	Weighted mode	24	0.00916827	0.00813783	0.271519	0.00635496	-0.00470084	0.0174108	-
Inferior parietal T2	Alzheimer's disease	MR Egger	24	-0.00134759	0.00884718	0.880324	-0.000934075	-0.0129536	0.0110854	-
Inferior parietal T2	Alzheimer's disease	Weighted median	24	-0.00439704	0.00783002	0.574415	-0.00304779	-0.0136854	0.00758983	-
Inferior parietal T2	Alzheimer's disease	Weighted mode	24	-0.0048281	0.00824392	0.56381	-0.00334659	-0.0145465	0.00785335	-
Inferior parietal T3	Alzheimer's disease	MR Egger	24	-0.0198542	0.011672	0.103036	-0.0137619	-0.0296191	0.00209537	-
Inferior parietal T3	Alzheimer's disease	Weighted median	24	-0.0160518	0.00822246	0.0509161	-0.0111262	-0.022297	4.45356e-05	-
Inferior parietal T3	Alzheimer's disease	Weighted mode	24	-0.0167251	0.00795324	0.0466168	-0.0115929	-0.022398	-0.000787924	-
Inferior temporal T1	Alzheimer's disease	MR Egger	24	0.0204902	0.0122269	0.107929	0.0142027	-0.00240841	0.0308138	-
Inferior temporal T1	Alzheimer's disease	Weighted median	24	0.0190716	0.0111636	0.0875664	0.0132194	-0.00194706	0.0283859	-
Inferior temporal T1	Alzheimer's disease	Weighted mode	24	0.0195233	0.0112435	0.0958691	0.0135325	-0.0017425	0.0288075	-
Inferior temporal T2	Alzheimer's disease	MR Egger	24	-0.011504	0.0121068	0.352327	-0.00797397	-0.0244218	0.00847389	-
Inferior temporal T2	Alzheimer's disease	Weighted median	24	-0.0122996	0.0108911	0.258759	-0.00852543	-0.0233217	0.00627081	-
Inferior temporal T2	Alzheimer's disease	Weighted mode	24	-0.0127908	0.011785	0.289015	-0.00886592	-0.0248767	0.00714486	-
Inferior temporal T3	Alzheimer's disease	MR Egger	24	-0.0355989	0.0126371	0.0100399	-0.0246753	-0.0418437	-0.00750686	-
Inferior temporal T3	Alzheimer's disease	Weighted median	24	-0.0329649	0.0112924	0.00350932	-0.0228495	-0.0381911	-0.00750797	-
Inferior temporal T3	Alzheimer's disease	Weighted mode	24	-0.0326817	0.0117001	0.010328	-0.0226532	-0.0385486	-0.00675786	-
Insula T1	Alzheimer's disease	MR Egger	24	-0.00531106	0.0146348	0.720138	-0.00368135	-0.0235637	0.016201	-
Insula T1	Alzheimer's disease	Weighted median	24	0.00397922	0.0132505	0.763943	0.00275819	-0.0152435	0.0207599	-
Insula T1	Alzheimer's disease	Weighted mode	24	0.00249519	0.0134312	0.854249	0.00172953	-0.0165176	0.0199767	-
Insula T2	Alzheimer's disease	MR Egger	24	-0.0100548	0.0154364	0.521555	-0.00696946	-0.0279409	0.014002	-
Insula T2	Alzheimer's disease	Weighted median	24	-0.000424474	0.0132496	0.974443	-0.000294223	-0.0182948	0.0177063	-
Insula T2	Alzheimer's disease	Weighted mode	24	-0.000865873	0.0134906	0.949379	-0.000600177	-0.0189281	0.0177278	-
Insula T3	Alzheimer's disease	MR Egger	24	0.0297008	0.0189378	0.131075	0.020587	-0.00514125	0.0463153	-
Insula T3	Alzheimer's disease	Weighted median	24	0.0261308	0.0133818	0.0508537	0.0181125	-6.76018e-05	0.0362926	-
Insula T3	Alzheimer's disease	Weighted mode	24	0.0213286	0.0135072	0.127981	0.0147838	-0.00356666	0.0331343	-
Isthmus cingulate T1	Alzheimer's disease	MR Egger	24	-0.010991	0.0202569	0.592872	-0.00761842	-0.0351388	0.019902	-
Isthmus cingulate T1	Alzheimer's disease	Weighted median	24	-0.00570244	0.0151304	0.706257	-0.00395263	-0.0245083	0.016603	-
Isthmus cingulate T1	Alzheimer's disease	Weighted mode	24	-0.00739384	0.0158727	0.645724	-0.00512502	-0.0266891	0.0164391	-
Isthmus cingulate T2	Alzheimer's disease	MR Egger	24	-0.00916104	0.0193197	0.640043	-0.00634995	-0.0325971	0.0198972	-
Isthmus cingulate T2	Alzheimer's disease	Weighted median	24	-0.0121703	0.014391	0.397727	-0.00843582	-0.027987	0.0111154	-
Isthmus cingulate T2	Alzheimer's disease	Weighted mode	24	-0.0107419	0.0138535	0.446011	-0.00744569	-0.0262667	0.0113753	-
Isthmus cingulate T3	Alzheimer's disease	MR Egger	24	0.0202427	0.0211607	0.349154	0.0140312	-0.0147171	0.0427795	-
Isthmus cingulate T3	Alzheimer's disease	Weighted median	24	0.0224251	0.0143211	0.117376	0.0155439	-0.00391225	0.0350001	-
Isthmus cingulate T3	Alzheimer's disease	Weighted mode	24	0.0202883	0.0147831	0.183177	0.0140628	-0.00602111	0.0341467	-
Lateral occipital T1	Alzheimer's disease	MR Egger	24	0.0187439	0.0137065	0.185271	0.0129923	-0.00562889	0.0316134	-
Lateral occipital T1	Alzheimer's disease	Weighted median	24	0.00951422	0.0109195	0.383588	0.00659476	-0.00824015	0.0214297	-
Lateral occipital T1	Alzheimer's disease	Weighted mode	24	0.00996048	0.0104971	0.352548	0.00690408	-0.007357	0.0211652	-
Lateral occipital T2	Alzheimer's disease	MR Egger	24	0.0118043	0.017689	0.511503	0.00818214	-0.0158495	0.0322138	-
Lateral occipital T2	Alzheimer's disease	Weighted median	24	0.00571886	0.0107484	0.594678	0.00396401	-0.0106384	0.0185664	-
Lateral occipital T2	Alzheimer's disease	Weighted mode	24	0.00794102	0.0105642	0.459859	0.00550429	-0.00884787	0.0198565	-
Lateral occipital T3	Alzheimer's disease	MR Egger	24	0.0280091	0.0127597	0.0389995	0.0194145	0.00207949	0.0367494	-
Lateral occipital T3	Alzheimer's disease	Weighted median	24	0.0235466	0.0102688	0.0218471	0.0163213	0.00237034	0.0302722	-
Lateral occipital T3	Alzheimer's disease	Weighted mode	24	0.0235536	0.0104356	0.0338091	0.0163261	0.00214859	0.0305037	-
Lateral orbitofrontal T1	Alzheimer's disease	MR Egger	24	-0.012698	0.0147911	0.399879	-0.00880159	-0.0288963	0.0112931	-
Lateral orbitofrontal T1	Alzheimer's disease	Weighted median	24	-0.0108132	0.0115296	0.348314	-0.00749517	-0.023159	0.00816863	-
Lateral orbitofrontal T1	Alzheimer's disease	Weighted mode	24	-0.0123653	0.0116775	0.300638	-0.00857098	-0.0244356	0.00729366	-
Lateral orbitofrontal T2	Alzheimer's disease	MR Egger	24	-0.00414938	0.0144796	0.777125	-0.00287613	-0.0225477	0.0167954	-
Lateral orbitofrontal T2	Alzheimer's disease	Weighted median	24	-0.000115367	0.0117299	0.992153	-7.99665e-05	-0.0160158	0.0158559	-
Lateral orbitofrontal T2	Alzheimer's disease	Weighted mode	24	-0.00217979	0.011611	0.852731	-0.00151091	-0.0172853	0.0142634	-
Lateral orbitofrontal T3	Alzheimer's disease	MR Egger	24	-0.0043421	0.0135882	0.752325	-0.00300971	-0.0214702	0.0154508	-
Lateral orbitofrontal T3	Alzheimer's disease	Weighted median	24	-0.0055514	0.011369	0.625342	-0.00384794	-0.0192935	0.0115976	-
Lateral orbitofrontal T3	Alzheimer's disease	Weighted mode	24	-0.006548	0.0111556	0.562944	-0.00453873	-0.0196944	0.010617	-
Lateral ventricles T1	Alzheimer's disease	MR Egger	24	0.0224087	0.0161773	0.179879	0.0155325	-0.00644542	0.0375104	-
Lateral ventricles T1	Alzheimer's disease	Weighted median	24	0.0149654	0.0144037	0.298805	0.0103732	-0.00919515	0.0299416	-
Lateral ventricles T1	Alzheimer's disease	Weighted mode	24	0.016925	0.0145623	0.257053	0.0117315	-0.00805234	0.0315154	-
Lateral ventricles T2	Alzheimer's disease	MR Egger	24	0.0172901	0.0170815	0.32244	0.0119846	-0.0112218	0.035191	-
Lateral ventricles T2	Alzheimer's disease	Weighted median	24	0.00968471	0.0139344	0.487043	0.00671293	-0.012218	0.0256438	-
Lateral ventricles T2	Alzheimer's disease	Weighted mode	24	0.0130101	0.0147171	0.385838	0.0090179	-0.0109763	0.0290121	-
Lateral ventricles T3	Alzheimer's disease	MR Egger	24	0.0231274	0.0163387	0.170925	0.0160307	-0.00616659	0.038228	-
Lateral ventricles T3	Alzheimer's disease	Weighted median	24	0.0309021	0.0150693	0.0402993	0.0214197	0.000947045	0.0418923	-
Lateral ventricles T3	Alzheimer's disease	Weighted mode	24	0.0314139	0.0151344	0.0492911	0.0217745	0.00121335	0.0423356	-
Lingual T1	Alzheimer's disease	MR Egger	24	0.00434704	0.01541	0.78051	0.00301314	-0.0179224	0.0239487	-
Lingual T1	Alzheimer's disease	Weighted median	24	0.00178361	0.0135201	0.895045	0.00123631	-0.0171317	0.0196043	-
Lingual T1	Alzheimer's disease	Weighted mode	24	0.00183031	0.013473	0.893121	0.00126868	-0.0170353	0.0195727	-
Lingual T2	Alzheimer's disease	MR Egger	24	0.00685787	0.0146993	0.645413	0.00475351	-0.0152165	0.0247235	-
Lingual T2	Alzheimer's disease	Weighted median	24	-0.00334701	0.0134357	0.803273	-0.00231997	-0.0205733	0.0159333	-
Lingual T2	Alzheimer's disease	Weighted mode	24	0.000774251	0.0136072	0.955116	0.00053667	-0.0179496	0.019023	-
Lingual T3	Alzheimer's disease	MR Egger	24	0.0192376	0.0148169	0.207611	0.0133345	-0.00679526	0.0334642	-
Lingual T3	Alzheimer's disease	Weighted median	24	0.0133839	0.0141996	0.345908	0.00927701	-0.0100141	0.0285681	-
Lingual T3	Alzheimer's disease	Weighted mode	24	0.0131216	0.0139514	0.356724	0.00909522	-0.00985878	0.0280492	-
Mean thickness T1	Alzheimer's disease	MR Egger	24	-0.0191885	0.0180046	0.298091	-0.0133004	-0.0377609	0.01116	-
Mean thickness T1	Alzheimer's disease	Weighted median	24	-0.0162278	0.015805	0.304538	-0.0112483	-0.0327205	0.010224	-
Mean thickness T1	Alzheimer's disease	Weighted mode	24	-0.0180876	0.0157676	0.263119	-0.0125374	-0.0339588	0.00888403	-
Mean thickness T2	Alzheimer's disease	MR Egger	24	-0.0238453	0.0177635	0.193164	-0.0165283	-0.0406612	0.00760466	-
Mean thickness T2	Alzheimer's disease	Weighted median	24	-0.0262854	0.0166823	0.115108	-0.0182196	-0.0408837	0.00444445	-
Mean thickness T2	Alzheimer's disease	Weighted mode	24	-0.0263749	0.0162888	0.119037	-0.0182817	-0.0404112	0.00384784	-
Mean thickness T3	Alzheimer's disease	MR Egger	24	-0.0425789	0.0267183	0.125288	-0.0295135	-0.0658121	0.0067852	-
Mean thickness T3	Alzheimer's disease	Weighted median	24	-0.0456198	0.0165332	0.00579298	-0.0316212	-0.0540828	-0.00915966	-
Mean thickness T3	Alzheimer's disease	Weighted mode	24	-0.04018	0.0169936	0.0268762	-0.0278507	-0.0509376	-0.00476376	-
Medial orbitofrontal T1	Alzheimer's disease	MR Egger	24	0.0142007	0.0140851	0.324314	0.00984319	-0.00929234	0.0289787	-
Medial orbitofrontal T1	Alzheimer's disease	Weighted median	24	0.011713	0.0128099	0.36052	0.00811886	-0.00928425	0.025522	-
Medial orbitofrontal T1	Alzheimer's disease	Weighted mode	24	0.00874964	0.0121657	0.479259	0.00606479	-0.0104632	0.0225927	-
Medial orbitofrontal T2	Alzheimer's disease	MR Egger	24	-0.0204696	0.0143976	0.169125	-0.0141884	-0.0337485	0.00537165	-
Medial orbitofrontal T2	Alzheimer's disease	Weighted median	24	-0.0138938	0.0127337	0.275227	-0.00963046	-0.0269301	0.00766916	-
Medial orbitofrontal T2	Alzheimer's disease	Weighted mode	24	-0.0156144	0.0133507	0.254158	-0.0108231	-0.028961	0.0073148	-
Medial orbitofrontal T3	Alzheimer's disease	MR Egger	24	-0.0187754	0.0143128	0.203116	-0.0130141	-0.032459	0.00643081	-
Medial orbitofrontal T3	Alzheimer's disease	Weighted median	24	-0.0174347	0.0126268	0.167348	-0.0120848	-0.0292392	0.00506948	-
Medial orbitofrontal T3	Alzheimer's disease	Weighted mode	24	-0.0185856	0.0131424	0.170705	-0.0128826	-0.0307374	0.00497225	-
Middle temporal T1	Alzheimer's disease	MR Egger	24	-0.00891279	0.0120496	0.467318	-0.00617788	-0.0225481	0.0101924	-
Middle temporal T1	Alzheimer's disease	Weighted median	24	-0.0046231	0.0107941	0.668433	-0.00320449	-0.017869	0.01146	-
Middle temporal T1	Alzheimer's disease	Weighted mode	24	-0.00425206	0.0105011	0.68928	-0.00294731	-0.0172137	0.0113191	-
Middle temporal T2	Alzheimer's disease	MR Egger	24	-0.01302	0.0117839	0.28114	-0.00902479	-0.025034	0.00698442	-
Middle temporal T2	Alzheimer's disease	Weighted median	24	-0.0170142	0.0103317	0.0995988	-0.0117934	-0.0258297	0.00224293	-
Middle temporal T2	Alzheimer's disease	Weighted mode	24	-0.0166709	0.0103583	0.121165	-0.0115554	-0.0256278	0.00251708	-
Middle temporal T3	Alzheimer's disease	MR Egger	24	-0.0364101	0.0118075	0.00542883	-0.0252375	-0.0412789	-0.00919618	-
Middle temporal T3	Alzheimer's disease	Weighted median	24	-0.0344555	0.0106933	0.00127233	-0.0238828	-0.0384104	-0.00935512	-
Middle temporal T3	Alzheimer's disease	Weighted mode	24	-0.0347594	0.010505	0.00306435	-0.0240934	-0.0383652	-0.00982157	-
Pallidum T1	Alzheimer's disease	MR Egger	24	-0.00540861	0.0137711	0.698284	-0.00374896	-0.022458	0.01496	-
Pallidum T1	Alzheimer's disease	Weighted median	24	-0.00288829	0.0117915	0.806497	-0.00200201	-0.0180215	0.0140175	-
Pallidum T1	Alzheimer's disease	Weighted mode	24	-0.00433465	0.012686	0.735688	-0.00300455	-0.0202393	0.0142302	-
Pallidum T2	Alzheimer's disease	MR Egger	24	-0.00707694	0.0167532	0.676817	-0.00490536	-0.0276658	0.0178551	-
Pallidum T2	Alzheimer's disease	Weighted median	24	-0.0118552	0.0123448	0.336884	-0.00821738	-0.0249886	0.00855383	-
Pallidum T2	Alzheimer's disease	Weighted mode	24	-0.0113795	0.0122382	0.362113	-0.00788768	-0.0245141	0.00873874	-
Pallidum T3	Alzheimer's disease	MR Egger	24	0.00290415	0.0203286	0.887701	0.002013	-0.0256048	0.0296308	-
Pallidum T3	Alzheimer's disease	Weighted median	24	-0.00107637	0.0136426	0.937114	-0.00074608	-0.0192805	0.0177883	-
Pallidum T3	Alzheimer's disease	Weighted mode	24	0.00101121	0.0128165	0.937795	0.000700917	-0.0167112	0.018113	-
Paracentral T1	Alzheimer's disease	MR Egger	24	0.00319967	0.0121651	0.794982	0.00221784	-0.0143093	0.0187449	-
Paracentral T1	Alzheimer's disease	Weighted median	24	0.00390183	0.0109364	0.72126	0.00270454	-0.0121533	0.0175624	-
Paracentral T1	Alzheimer's disease	Weighted mode	24	0.00538795	0.0107586	0.621269	0.00373464	-0.0108817	0.018351	-
Paracentral T2	Alzheimer's disease	MR Egger	24	-0.0127956	0.0119924	0.29755	-0.00886924	-0.0251617	0.00742319	-
Paracentral T2	Alzheimer's disease	Weighted median	24	-0.0074214	0.0113461	0.513054	-0.00514412	-0.0205586	0.0102704	-
Paracentral T2	Alzheimer's disease	Weighted mode	24	-0.00787661	0.0107131	0.469632	-0.00545965	-0.0200142	0.0090949	-
Paracentral T3	Alzheimer's disease	MR Egger	24	0.0306125	0.0123344	0.0211876	0.021219	0.00446193	0.0379761	-
Paracentral T3	Alzheimer's disease	Weighted median	24	0.0220269	0.0113974	0.053283	0.0152679	-0.000216304	0.0307521	-
Paracentral T3	Alzheimer's disease	Weighted mode	24	0.022663	0.0111866	0.0545271	0.0157088	0.000511037	0.0309066	-
Parahippocampal T1	Alzheimer's disease	MR Egger	24	-0.022141	0.0182422	0.237723	-0.015347	-0.0401303	0.00943635	-
Parahippocampal T1	Alzheimer's disease	Weighted median	24	-0.0117632	0.014932	0.430821	-0.00815365	-0.0284398	0.0121325	-
Parahippocampal T1	Alzheimer's disease	Weighted mode	24	-0.0153226	0.0162954	0.356833	-0.0106208	-0.0327592	0.0115176	-
Parahippocampal T2	Alzheimer's disease	MR Egger	24	-0.00479589	0.0163223	0.771647	-0.00332426	-0.0254993	0.0188508	-
Parahippocampal T2	Alzheimer's disease	Weighted median	24	-0.00421922	0.0143878	0.769332	-0.00292454	-0.0224714	0.0166223	-
Parahippocampal T2	Alzheimer's disease	Weighted mode	24	-0.00322274	0.0145859	0.827083	-0.00223383	-0.0220498	0.0175822	-
Parahippocampal T3	Alzheimer's disease	MR Egger	24	-0.0095094	0.0195427	0.631357	-0.00659142	-0.0331415	0.0199587	-
Parahippocampal T3	Alzheimer's disease	Weighted median	24	-0.0233254	0.0155023	0.132415	-0.016168	-0.0372288	0.00489294	-
Parahippocampal T3	Alzheimer's disease	Weighted mode	24	-0.0266824	0.0141107	0.0712958	-0.0184948	-0.0376652	0.000675517	-
Pars opercularis T1	Alzheimer's disease	MR Egger	24	0.00024252	0.0113164	0.983095	0.000168102	-0.015206	0.0155422	-
Pars opercularis T1	Alzheimer's disease	Weighted median	24	0.00175265	0.0104358	0.866626	0.00121484	-0.0129628	0.0153925	-
Pars opercularis T1	Alzheimer's disease	Weighted mode	24	0.00163251	0.0106983	0.880049	0.00113157	-0.0134028	0.015666	-
Pars opercularis T2	Alzheimer's disease	MR Egger	24	0.00156879	0.0121176	0.898167	0.0010874	-0.0153752	0.01755	-
Pars opercularis T2	Alzheimer's disease	Weighted median	24	0.00507537	0.0100167	0.612373	0.00351798	-0.0100905	0.0171264	-
Pars opercularis T2	Alzheimer's disease	Weighted mode	24	0.00319376	0.00944053	0.738203	0.00221375	-0.0106119	0.0150394	-
Pars opercularis T3	Alzheimer's disease	MR Egger	24	0.0139589	0.0116825	0.244868	0.00967555	-0.00619595	0.0255471	-
Pars opercularis T3	Alzheimer's disease	Weighted median	24	0.0125243	0.010203	0.219628	0.00868122	-0.00518024	0.0225427	-
Pars opercularis T3	Alzheimer's disease	Weighted mode	24	0.0128926	0.0105432	0.233774	0.00893648	-0.00538718	0.0232601	-
Pars orbitalis T1	Alzheimer's disease	MR Egger	24	-0.029943	0.0135054	0.0372572	-0.0207549	-0.0391029	-0.00240688	-
Pars orbitalis T1	Alzheimer's disease	Weighted median	24	-0.0195517	0.0127936	0.126453	-0.0135522	-0.0309331	0.00382879	-
Pars orbitalis T1	Alzheimer's disease	Weighted mode	24	-0.0209525	0.0117524	0.0878194	-0.0145232	-0.0304896	0.00144325	-
Pars orbitalis T2	Alzheimer's disease	MR Egger	24	-0.021191	0.0130269	0.118038	-0.0146885	-0.0323864	0.00300944	-
Pars orbitalis T2	Alzheimer's disease	Weighted median	24	-0.011383	0.0122973	0.354628	-0.00789008	-0.0245968	0.00881662	-
Pars orbitalis T2	Alzheimer's disease	Weighted mode	24	-0.0134056	0.0124003	0.290871	-0.00929205	-0.0261387	0.00755458	-
Pars orbitalis T3	Alzheimer's disease	MR Egger	24	-0.00834484	0.0136399	0.546944	-0.0057842	-0.024315	0.0127465	-
Pars orbitalis T3	Alzheimer's disease	Weighted median	24	-0.0104014	0.0123473	0.399564	-0.0072097	-0.0239844	0.00956498	-
Pars orbitalis T3	Alzheimer's disease	Weighted mode	24	-0.00948834	0.0125469	0.457189	-0.00657682	-0.0236227	0.0104691	-
Pars triangularis T1	Alzheimer's disease	MR Egger	24	-0.0151585	0.012924	0.25338	-0.0105071	-0.0280651	0.00705101	-
Pars triangularis T1	Alzheimer's disease	Weighted median	24	-0.0128258	0.0104331	0.218945	-0.00889019	-0.0230643	0.00528391	-
Pars triangularis T1	Alzheimer's disease	Weighted mode	24	-0.0108662	0.0105424	0.313392	-0.00753186	-0.0218544	0.00679066	-
Pars triangularis T2	Alzheimer's disease	MR Egger	24	-0.00169409	0.0112925	0.882117	-0.00117425	-0.0165159	0.0141674	-
Pars triangularis T2	Alzheimer's disease	Weighted median	24	0.000400925	0.0101608	0.968525	0.0002779	-0.0135262	0.014082	-
Pars triangularis T2	Alzheimer's disease	Weighted mode	24	0.000704039	0.010278	0.94598	0.000488003	-0.0134754	0.0144514	-
Pars triangularis T3	Alzheimer's disease	MR Egger	24	0.0127991	0.0153617	0.413695	0.00887165	-0.0119982	0.0297415	-
Pars triangularis T3	Alzheimer's disease	Weighted median	24	0.00669787	0.0104546	0.52174	0.00464261	-0.00956061	0.0188458	-
Pars triangularis T3	Alzheimer's disease	Weighted mode	24	0.0109961	0.0100705	0.286179	0.00762194	-0.00605958	0.0213035	-
Pericalcarine T1	Alzheimer's disease	MR Egger	24	0.0137934	0.0150773	0.370191	0.00956088	-0.0109227	0.0300445	-
Pericalcarine T1	Alzheimer's disease	Weighted median	24	0.0079734	0.0138297	0.564249	0.00552674	-0.0132619	0.0243153	-
Pericalcarine T1	Alzheimer's disease	Weighted mode	24	0.0099782	0.013385	0.463535	0.00691636	-0.0112681	0.0251008	-
Pericalcarine T2	Alzheimer's disease	MR Egger	24	0.00712799	0.0193502	0.71612	0.00494075	-0.0213478	0.0312293	-
Pericalcarine T2	Alzheimer's disease	Weighted median	24	0.00813041	0.0131683	0.536954	0.00563557	-0.0122544	0.0235256	-
Pericalcarine T2	Alzheimer's disease	Weighted mode	24	0.00978449	0.0135206	0.476565	0.00678209	-0.0115866	0.0251508	-
Pericalcarine T3	Alzheimer's disease	MR Egger	24	0.0445841	0.0149422	0.00684708	0.0309034	0.0106034	0.0512034	-
Pericalcarine T3	Alzheimer's disease	Weighted median	24	0.0336029	0.0141012	0.0171726	0.0232918	0.00413439	0.0424491	-
Pericalcarine T3	Alzheimer's disease	Weighted mode	24	0.0328736	0.0139524	0.0273618	0.0227862	0.00383092	0.0417415	-
Postcentral T1	Alzheimer's disease	MR Egger	24	0.00213858	0.0135027	0.8756	0.00148235	-0.0168619	0.0198266	-
Postcentral T1	Alzheimer's disease	Weighted median	24	0.00192699	0.0100857	0.848478	0.00133569	-0.0123664	0.0150378	-
Postcentral T1	Alzheimer's disease	Weighted mode	24	0.0019785	0.0100297	0.845354	0.00137139	-0.0122547	0.0149974	-
Postcentral T2	Alzheimer's disease	MR Egger	24	0.0218186	0.0157944	0.181023	0.0151235	-0.00633433	0.0365813	-
Postcentral T2	Alzheimer's disease	Weighted median	24	0.0177444	0.00974975	0.0687618	0.0122995	-0.000946247	0.0255452	-
Postcentral T2	Alzheimer's disease	Weighted mode	24	0.0184234	0.0094504	0.063534	0.0127701	-6.89055e-05	0.0256091	-
Postcentral T3	Alzheimer's disease	MR Egger	24	0.0363124	0.0142769	0.0185181	0.0251699	0.00577374	0.044566	-
Postcentral T3	Alzheimer's disease	Weighted median	24	0.0362715	0.0100337	0.000300398	0.0251415	0.01151	0.038773	-
Postcentral T3	Alzheimer's disease	Weighted mode	24	0.0350648	0.00962744	0.00136171	0.024305	0.0112255	0.0373846	-
Posterior cingulate T1	Alzheimer's disease	MR Egger	24	0.0111214	0.0154482	0.479157	0.00770876	-0.0132787	0.0286962	-
Posterior cingulate T1	Alzheimer's disease	Weighted median	24	0.01533	0.0144337	0.288192	0.010626	-0.00898326	0.0302352	-
Posterior cingulate T1	Alzheimer's disease	Weighted mode	24	0.0151732	0.0145242	0.307023	0.0105173	-0.0092148	0.0302494	-
Posterior cingulate T2	Alzheimer's disease	MR Egger	24	-0.00664469	0.0155783	0.673862	-0.00460575	-0.0257699	0.0165584	-
Posterior cingulate T2	Alzheimer's disease	Weighted median	24	-0.00221253	0.0137569	0.872227	-0.00153361	-0.0202233	0.0171561	-
Posterior cingulate T2	Alzheimer's disease	Weighted mode	24	-0.00395243	0.0131316	0.76613	-0.00273962	-0.0205798	0.0151006	-
Posterior cingulate T3	Alzheimer's disease	MR Egger	24	-0.0127676	0.0165824	0.449518	-0.00884985	-0.0313782	0.0136785	-
Posterior cingulate T3	Alzheimer's disease	Weighted median	24	-0.0125356	0.0143089	0.38099	-0.00868905	-0.0281287	0.0107506	-
Posterior cingulate T3	Alzheimer's disease	Weighted mode	24	-0.0112858	0.0146116	0.447752	-0.00782269	-0.0276736	0.0120282	-
Precentral T1	Alzheimer's disease	MR Egger	24	-0.00548738	0.0102641	0.598276	-0.00380356	-0.017748	0.0101409	-
Precentral T1	Alzheimer's disease	Weighted median	24	-0.00171789	0.00905082	0.849462	-0.00119075	-0.0134869	0.0111054	-
Precentral T1	Alzheimer's disease	Weighted mode	24	-0.000959784	0.00961707	0.921368	-0.000665271	-0.0137307	0.0124002	-
Precentral T2	Alzheimer's disease	MR Egger	24	-0.0173074	0.0101474	0.102163	-0.0119966	-0.0257825	0.00178933	-
Precentral T2	Alzheimer's disease	Weighted mode	24	-0.00956601	0.00913841	0.306073	-0.00663065	-0.0190458	0.00578451	-
Precentral T2	Alzheimer's disease	Weighted median	24	-0.00946012	0.00933613	0.310926	-0.00655726	-0.019241	0.00612651	-
Precentral T3	Alzheimer's disease	MR Egger	24	0.0268758	0.0103445	0.0164149	0.0186289	0.00457523	0.0326825	-
Precentral T3	Alzheimer's disease	Weighted median	24	0.0261721	0.00948132	0.00577338	0.0181411	0.00526007	0.0310221	-
Precentral T3	Alzheimer's disease	Weighted mode	24	0.0263818	0.00954662	0.0110584	0.0182865	0.00531674	0.0312562	-
Precuneus T1	Alzheimer's disease	MR Egger	24	0.00765479	0.0108302	0.487111	0.0053059	-0.00940772	0.0200195	-
Precuneus T1	Alzheimer's disease	Weighted median	24	-0.00407392	0.00894159	0.648667	-0.00282383	-0.0149716	0.00932393	-
Precuneus T1	Alzheimer's disease	Weighted mode	24	-0.00345065	0.0093023	0.714072	-0.00239181	-0.0150296	0.010246	-
Precuneus T2	Alzheimer's disease	MR Egger	24	0.0109792	0.00959406	0.264767	0.0076102	-0.00542399	0.0206444	-
Precuneus T2	Alzheimer's disease	Weighted median	24	0.00590659	0.00866443	0.495425	0.00409414	-0.00767708	0.0158654	-
Precuneus T2	Alzheimer's disease	Weighted mode	24	0.00695935	0.00857397	0.425295	0.00482385	-0.00682448	0.0164722	-
Precuneus T3	Alzheimer's disease	MR Egger	24	-0.000536659	0.0128205	0.966988	-0.000371983	-0.0177895	0.0170456	-
Precuneus T3	Alzheimer's disease	Weighted median	24	-0.00432608	0.00924446	0.63981	-0.00299861	-0.0155578	0.00956062	-
Precuneus T3	Alzheimer's disease	Weighted mode	24	-0.00283641	0.00939053	0.765328	-0.00196605	-0.0147237	0.0107916	-
Putamen T1	Alzheimer's disease	MR Egger	24	-0.00928102	0.0139333	0.512271	-0.00643311	-0.0253625	0.0124963	-
Putamen T1	Alzheimer's disease	Weighted median	24	-0.0111614	0.0128106	0.383611	-0.0077365	-0.0251406	0.00966759	-
Putamen T1	Alzheimer's disease	Weighted mode	24	-0.0118036	0.0119874	0.335035	-0.00818162	-0.0244673	0.0081041	-
Putamen T2	Alzheimer's disease	MR Egger	24	-0.00707704	0.0145459	0.631402	-0.00490543	-0.024667	0.0148561	-
Putamen T2	Alzheimer's disease	Weighted median	24	-0.0200666	0.0129622	0.121602	-0.0139091	-0.0315192	0.00370095	-
Putamen T2	Alzheimer's disease	Weighted mode	24	-0.0187895	0.0137385	0.184639	-0.0130239	-0.0316886	0.00564086	-
Putamen T3	Alzheimer's disease	MR Egger	24	-0.0112182	0.0173421	0.524406	-0.00777585	-0.0313363	0.0157846	-
Putamen T3	Alzheimer's disease	Weighted median	24	-0.0184868	0.0143916	0.198947	-0.0128141	-0.032366	0.00673789	-
Putamen T3	Alzheimer's disease	Weighted mode	24	-0.0160313	0.014306	0.274023	-0.0111121	-0.0305478	0.00832363	-
Rostral anterior cingulate T1	Alzheimer's disease	MR Egger	24	-0.0142531	0.0158233	0.377468	-0.00987951	-0.0313766	0.0116176	-
Rostral anterior cingulate T1	Alzheimer's disease	Weighted median	24	-0.0159842	0.0143232	0.264438	-0.0110794	-0.0305385	0.00837968	-
Rostral anterior cingulate T1	Alzheimer's disease	Weighted mode	24	-0.0181984	0.0141805	0.212153	-0.0126142	-0.0318794	0.00665098	-
Rostral anterior cingulate T2	Alzheimer's disease	MR Egger	24	-0.0109525	0.0167085	0.518938	-0.00759173	-0.0302914	0.0151079	-
Rostral anterior cingulate T2	Alzheimer's disease	Weighted median	24	0.00154115	0.014242	0.913828	0.00106824	-0.0182805	0.020417	-
Rostral anterior cingulate T2	Alzheimer's disease	Weighted mode	24	0.000456672	0.0144697	0.975095	0.000316541	-0.0193415	0.0199746	-
Rostral anterior cingulate T3	Alzheimer's disease	MR Egger	24	0.00437234	0.0165249	0.793788	0.00303067	-0.0194195	0.0254809	-
Rostral anterior cingulate T3	Alzheimer's disease	Weighted median	24	-0.00125375	0.0137956	0.927587	-0.000869036	-0.0196113	0.0178732	-
Rostral anterior cingulate T3	Alzheimer's disease	Weighted mode	24	0.000184637	0.0159817	0.990882	0.000127981	-0.0215843	0.0218402	-
Rostral middle frontal T1	Alzheimer's disease	MR Egger	24	-0.000718204	0.0102847	0.944958	-0.000497821	-0.0144703	0.0134747	-
Rostral middle frontal T1	Alzheimer's disease	Weighted median	24	0.00293083	0.00903056	0.745524	0.0020315	-0.0102371	0.0143001	-
Rostral middle frontal T1	Alzheimer's disease	Weighted mode	24	0.00328849	0.00876986	0.711113	0.00227941	-0.00963504	0.0141939	-
Rostral middle frontal T2	Alzheimer's disease	MR Egger	24	-0.0150273	0.0107976	0.177919	-0.0104161	-0.0250855	0.00425319	-
Rostral middle frontal T2	Alzheimer's disease	Weighted median	24	-0.00938623	0.00910097	0.302379	-0.00650604	-0.0188703	0.00585825	-
Rostral middle frontal T2	Alzheimer's disease	Weighted mode	24	-0.0108599	0.0088162	0.230466	-0.0075275	-0.0195049	0.00444991	-
Rostral middle frontal T3	Alzheimer's disease	MR Egger	24	-0.00840777	0.00998592	0.408869	-0.00582782	-0.0193944	0.00773873	-
Rostral middle frontal T3	Alzheimer's disease	Weighted median	24	-0.00697389	0.00896383	0.436567	-0.00483393	-0.0170119	0.00734405	-
Rostral middle frontal T3	Alzheimer's disease	Weighted mode	24	-0.00636978	0.00889719	0.48124	-0.0044152	-0.0165026	0.00767225	-
Superior frontal T1	Alzheimer's disease	MR Egger	24	-0.00683648	0.00961977	0.484756	-0.00473868	-0.0178078	0.00833043	-
Superior frontal T1	Alzheimer's disease	Weighted median	24	-0.00532429	0.00862356	0.536963	-0.00369052	-0.0154062	0.00802518	-
Superior frontal T1	Alzheimer's disease	Weighted mode	24	-0.00520985	0.00879832	0.559533	-0.00361119	-0.0155643	0.00834193	-
Superior frontal T2	Alzheimer's disease	MR Egger	24	0.00156167	0.0092591	0.867603	0.00108247	-0.0114967	0.0136616	-
Superior frontal T2	Alzheimer's disease	Weighted median	24	0.00504664	0.00813758	0.535149	0.00349806	-0.00755739	0.0145535	-
Superior frontal T2	Alzheimer's disease	Weighted mode	24	0.00479928	0.00780213	0.544511	0.00332661	-0.00727312	0.0139263	-
Superior frontal T3	Alzheimer's disease	MR Egger	24	-0.0151915	0.00905098	0.107413	-0.0105299	-0.0228263	0.00176646	-
Superior frontal T3	Alzheimer's disease	Weighted median	24	-0.0104764	0.00833486	0.208778	-0.00726166	-0.0185851	0.00406182	-
Superior frontal T3	Alzheimer's disease	Weighted mode	24	-0.0114113	0.00854001	0.194548	-0.00790973	-0.0195119	0.00369246	-
Superior parietal T1	Alzheimer's disease	MR Egger	24	0.00787211	0.0105492	0.46343	0.00545653	-0.00887529	0.0197884	-
Superior parietal T1	Alzheimer's disease	Weighted median	24	-0.00173853	0.00849434	0.837831	-0.00120505	-0.0127452	0.0103351	-
Superior parietal T1	Alzheimer's disease	Weighted mode	24	-5.81546e-06	0.00867746	0.999471	-4.03097e-06	-0.0117929	0.0117849	-
Superior parietal T2	Alzheimer's disease	MR Egger	24	0.03202	0.0119846	0.0139327	0.0221945	0.00591265	0.0384764	-
Superior parietal T2	Alzheimer's disease	Weighted median	24	0.0274741	0.0082904	0.000919826	0.0190436	0.00778053	0.0303067	-
Superior parietal T2	Alzheimer's disease	Weighted mode	24	0.027961	0.00826057	0.00255029	0.0193811	0.00815851	0.0306036	-
Superior parietal T3	Alzheimer's disease	MR Egger	24	0.0239954	0.0145896	0.114248	0.0166324	-0.00318862	0.0364533	-
Superior parietal T3	Alzheimer's disease	Weighted median	24	0.0274248	0.00906956	0.00249592	0.0190095	0.00668784	0.0313311	-
Superior parietal T3	Alzheimer's disease	Weighted mode	24	0.0253085	0.00869324	0.00786278	0.0175425	0.00573213	0.0293528	-
Superior temporal T1	Alzheimer's disease	MR Egger	24	-0.0151412	0.0114378	0.199165	-0.0104951	-0.0260341	0.00504392	-
Superior temporal T1	Alzheimer's disease	Weighted median	24	-0.00836299	0.010228	0.413553	-0.00579678	-0.0196922	0.00809863	-
Superior temporal T1	Alzheimer's disease	Weighted mode	24	-0.00819692	0.00994534	0.418293	-0.00568167	-0.0191931	0.00782975	-
Superior temporal T2	Alzheimer's disease	MR Egger	24	-0.00468208	0.0108903	0.671427	-0.00324537	-0.0180405	0.0115498	-
Superior temporal T2	Alzheimer's disease	Weighted median	24	-0.00139837	0.00981157	0.886667	-0.00096928	-0.014299	0.0123604	-
Superior temporal T2	Alzheimer's disease	Weighted mode	24	-0.00266933	0.00964199	0.784373	-0.00185024	-0.0149495	0.0112491	-
Superior temporal T3	Alzheimer's disease	MR Egger	24	0.00141628	0.0110145	0.898855	0.000981694	-0.0139823	0.0159456	-
Superior temporal T3	Alzheimer's disease	Weighted median	24	0.00407721	0.00990448	0.680594	0.0028261	-0.0106298	0.016282	-
Superior temporal T3	Alzheimer's disease	Weighted mode	24	0.00451708	0.00957722	0.641622	0.003131	-0.00988031	0.0161423	-
Supramarginal T1	Alzheimer's disease	MR Egger	24	-0.00941922	0.00890875	0.301847	-0.0065289	-0.0186321	0.00557425	-
Supramarginal T1	Alzheimer's disease	Weighted median	24	-0.00714861	0.00828451	0.388199	-0.00495504	-0.0162101	0.00630004	-
Supramarginal T1	Alzheimer's disease	Weighted mode	24	-0.00781885	0.00786516	0.330513	-0.00541961	-0.016105	0.00526575	-
Supramarginal T2	Alzheimer's disease	MR Egger	24	0.00286109	0.0100805	0.779199	0.00198316	-0.0117119	0.0156782	-
Supramarginal T2	Alzheimer's disease	Weighted median	24	0.00164108	0.00820374	0.841449	0.00113751	-0.0100078	0.0122829	-
Supramarginal T2	Alzheimer's disease	Weighted mode	24	0.00099603	0.00792546	0.901081	0.000690396	-0.0100769	0.0114577	-
Supramarginal T3	Alzheimer's disease	MR Egger	24	-0.0131779	0.0101939	0.209518	-0.00913423	-0.0229833	0.00471486	-
Supramarginal T3	Alzheimer's disease	Weighted median	24	-0.00593307	0.00800461	0.458568	-0.00411249	-0.0149873	0.00676232	-
Supramarginal T3	Alzheimer's disease	Weighted mode	24	-0.00847174	0.00775301	0.285838	-0.00587216	-0.0164052	0.00466083	-
Thalamus T1	Alzheimer's disease	MR Egger	24	-0.02154	0.0140245	0.138825	-0.0149304	-0.0339836	0.00412283	-
Thalamus T1	Alzheimer's disease	Weighted median	24	-0.0127937	0.0106941	0.231567	-0.0088679	-0.0233965	0.00566073	-
Thalamus T1	Alzheimer's disease	Weighted mode	24	-0.0122184	0.0110994	0.282364	-0.00846915	-0.0235484	0.00661012	-
Thalamus T2	Alzheimer's disease	MR Egger	24	-0.0241516	0.0125098	0.0665202	-0.0167406	-0.0337361	0.00025483	-
Thalamus T2	Alzheimer's disease	Weighted median	24	-0.0254841	0.011178	0.0226168	-0.0176642	-0.0328503	-0.00247817	-
Thalamus T2	Alzheimer's disease	Weighted mode	24	-0.025472	0.0114937	0.03685	-0.0176558	-0.0332707	-0.0020409	-
Thalamus T3	Alzheimer's disease	MR Egger	24	-0.0405655	0.0137402	0.00736338	-0.0281179	-0.046785	-0.00945082	-
Thalamus T3	Alzheimer's disease	Weighted median	24	-0.0436856	0.012206	0.000344877	-0.0302806	-0.0468632	-0.0136979	-
Thalamus T3	Alzheimer's disease	Weighted mode	24	-0.0441166	0.0125625	0.00187347	-0.0305793	-0.0476463	-0.0135123	-
Transverse temporal T1	Alzheimer's disease	MR Egger	24	-0.0214006	0.0148702	0.164183	-0.0148337	-0.0350359	0.00536846	-
Transverse temporal T1	Alzheimer's disease	Weighted median	24	-0.0204686	0.0136183	0.132833	-0.0141877	-0.0326891	0.00431362	-
Transverse temporal T1	Alzheimer's disease	Weighted mode	24	-0.0199341	0.0139942	0.167742	-0.0138173	-0.0328294	0.0051948	-
Transverse temporal T2	Alzheimer's disease	MR Egger	24	0.00838231	0.014622	0.572277	0.00581018	-0.0140548	0.0256751	-
Transverse temporal T2	Alzheimer's disease	Weighted median	24	0.00149721	0.0133271	0.910552	0.00103779	-0.017068	0.0191436	-
Transverse temporal T2	Alzheimer's disease	Weighted mode	24	0.00307031	0.0137588	0.825387	0.00212817	-0.0165641	0.0208204	-
Transverse temporal T3	Alzheimer's disease	MR Egger	24	0.0377358	0.0164529	0.0317371	0.0261565	0.00380411	0.0485089	-
Transverse temporal T3	Alzheimer's disease	Weighted median	24	0.0375093	0.0132441	0.00462362	0.0259995	0.00800645	0.0439925	-
Transverse temporal T3	Alzheimer's disease	Weighted mode	24	0.035688	0.0143088	0.0202547	0.024737	0.00529754	0.0441765	-
								0	0
*Correction for multiple testing controlling for the false discovery rate was applied to MR results using the inverse variance weighted regression model, presented in the main analysis									#VALUE!

[truncated: 17 more sheets: Table 10, Table 11, Table 12, Table 13, Table 14, Table 15, Table 16, Table 17, Table 18, Table 19, Table 20, Table 21, Sheet3, Sheet2, Table 22, Table 23, Sheet1]
